# Supplementary material for: Phosphorylation of the receptor protein Pex5p modulates import of proteins into peroxisomes
Source: Biol Chem. 2022 Sep 21;404(2-3):135–55. doi: 10.1515/hsz-2022-0168 (PMC9929924; doi:10.1515/hsz-2022-0168)
Supplement: Supplementary file 2 — Supplementary Material Details [file j_hsz-2022-0168_suppl_002.xlsx]

## Sheet: Column Headers
	Supplementary Table 1. Pex5p (phospho)peptides identified by LC-MS in affinity-purified native Pex5p of Saccharomyces cerevisiae. Pex5p was purified from cytosolic and membrane fractions and proteolytically digested with trypsin (n = 3). Peptide mixtures were analyzed by LC-MS on a Q Exactive Plus mass spectrometer. MS raw data were analyzed using MaxQuant/Andromeda (version 1.5.5.1). Data presen…
	Evidence id	Unique identifier given by MaxQuant for each entry in the "evidence.txt" output file
	Sequence	Sequence of identified peptides
	Sequence length	Length of the amino acid sequence
	Protease	Protease used for digestion
	Replicate	Number of replicate
	PEP	Posterior error probability of the identification
	Modifications (all)	Post-translational modifications contained within the identified peptide sequence
	Modified sequence	Peptide sequence including modified site if present
	# of Phospho-sites	Number of phospho-sites present within the identified peptide sequence
	Phospho (STY) Localization Probabilities	Sequence of the identified peptide including phosphorylation localization probablilities
	Position of phosphosite	Position of the phosphosite within the sequence of the identified phosphosite
	Acetylation (protein N-term.)	Number of occurences of acetylation at the protein N-terminus
	Oxidation (Met)	Number of occurences of methionine oxidation
	Raw File	Name of the raw file the mass spectrum was derived from
	Experiment	Fraction and replicate (Mem, membrane fraction; Cyt, cytosolic fraction; Rx, replicate x)
	Missed cleavages (Trypsin/P)	Number of missed cleavages using trypsin without counting the theoretical cleavage sites followed by a proline
	MS/MS m/z	Mass-to-charge ratio of the precursor ion used for fragmentation
	Charge	Charge-state of the precursor ion
	m/z	Mass-to-charge ratio of the precursor ion
	Mass	Predicted monoisotopic mass of the identifed peptide sequence
	Resolution	Resolution of the precursor ion measured at full width at half maximum (FWHM)
	Mass Error [ppm]	Mass error of the m/z value of the precursor ion based on the predicted monoisotopic mass in parts per million
	Mass Error [Da]	Mass error of the m/z value of the precursor ion based on the predicted monoisotopic mass in milli-Dalton
	Retention time	Retention time in minutes in the elution profile of the precursor ion
	Retention length	Total retention time of the peak
	Number of isotopic peaks	Number of the isotopic peaks
	MS/MS Count	Number of sequencing events for this sequence
	Score	Andromeda score for the best MS/MS spectrum assigned
	Intensity	Summed MS1 intensity of all isotopic clusters assigned to the identified peptide sequence

## Sheet: Pex5p peptides (all)
Evidence id	Sequence	Sequence length	Raw file	Experiment	PEP	Modifications (all)	Modified sequence	# of Phospho-sites	Acetyl (Protein N-term)	Oxidation (Met)	Missed cleavages	MS/MS m/z	Charge	m/z	Mass	Resolution	Mass Error [ppm]	Mass Error [Da]	Retention time	Retention length	Number of isotopic peaks	MS/MS Count	Score	Intensity
635	ALQLKPSFVR	10	QEplus005425	Mem_R1	0.0002972	Unmodified	_ALQLKPSFVR_	0	0	0	1	579.85	2	579.853	1157.69	46609.7	-0.20956	-0.00012151	34.789	0.74852	4	1	80.455	15276000
636	ALQLKPSFVR	10	QEplus005427	Cyt_R1	0.014722	Unmodified	_ALQLKPSFVR_	0	0	0	1	579.82	2	579.853	1157.69	47790	-1.343	-0.00077874	34.903	0.53323	4	1	51.113	14049000
637	ALQLKPSFVR	10	QEplus005525	Mem_R4	7.733e-07	Unmodified	_ALQLKPSFVR_	0	0	0	1	579.85	2	579.853	1157.69	46666.2	-0.23355	-0.00013543	34.766	1.2813	5	1	121.09	67107000
638	ALQLKPSFVR	10	QEplus005527	Cyt_R4	0.0033406	Unmodified	_ALQLKPSFVR_	0	0	0	1	579.85	2	579.853	1157.69	47250.8	-0.19104	-0.00011077	37.81	4.42	3	4	56.729	1804000
639	ALQLKPSFVR	10	QEplus005527	Cyt_R4	0.031639	Unmodified	_ALQLKPSFVR_	0	0	0	1	579.82	2	579.853	1157.69	47681.3	-1.4017	-0.00081281	34.951	1.1037	3	1	38.086	1615400
640	ALQLKPSFVR	10	QEplus005605	Mem_R5	7.733e-07	Unmodified	_ALQLKPSFVR_	0	0	0	1	579.85	2	579.853	1157.69	46149.8	0.72453	0.00042012	35.039	1.463	5	2	121.09	52246000
641	ALQLKPSFVR	10	QEplus005607	Cyt_R5	4.1895e-10	Unmodified	_ALQLKPSFVR_	0	0	0	1	579.85	2	579.853	1157.69	46509.4	0.21663	0.00012562	35.507	1.3867	5	2	144.12	38305000
642	ALQLKPSFVR	10	QEplus005525	Mem_R4	0.00071157	Phospho (STY)	_ALQLKPS(ph)FVR_	1	0	0	1	619.84	2	619.836	1237.66	45376.9	1.025	0.00063535	37.29	0.46065	4	1	92.112	4757800
643	ALQLKPSFVR	10	QEplus005605	Mem_R5	0.00017665	Phospho (STY)	_ALQLKPS(ph)FVR_	1	0	0	1	619.84	2	619.836	1237.66	45798.6	1.0279	0.00063711	37.592	0.39112	3	1	101.71	2505400
644	ALQLKPSFVR	10	QEplus005607	Cyt_R5	0.00061271	Phospho (STY)	_ALQLKPS(ph)FVR_	1	0	0	1	620.57	2	619.836	1237.66	44818.2	2.4846	0.0015401	37.788	0.31952	3	1	83.314	2861000
645	ALQLKPSFVRAR	12	QEplus005425	Mem_R1	0.014423	Unmodified	_ALQLKPSFVRAR_	0	0	0	2	462.62	3	462.617	1384.83	54047.6	-0.65551	-0.00030325	32.714	0.4357	4	1	41.242	2886800
646	ALQLKPSFVRAR	12	QEplus005525	Mem_R4	0.00022674	Unmodified	_ALQLKPSFVRAR_	0	0	0	2	462.62	3	462.617	1384.83	51545.8	-0.60633	-0.0002805	32.823	0.95667	4	1	84.605	8404600
647	ALQLKPSFVRAR	12	QEplus005525	Mem_R4	0.00032828	Unmodified	_ALQLKPSFVRAR_	0	0	0	2	693.42	2	693.422	1384.83	42589.6	0.50819	0.00035239	32.793	0.5672	3	1	95.358	1772400
648	ALQLKPSFVRAR	12	QEplus005605	Mem_R5	0.00092717	Unmodified	_ALQLKPSFVRAR_	0	0	0	2	462.62	3	462.617	1384.83	51083.4	-0.26469	-0.00012245	33.282	1.1755	4	1	64.121	6684800
649	ALQLKPSFVRAR	12	QEplus005605	Mem_R5	0.018309	Unmodified	_ALQLKPSFVRAR_	0	0	0	2	693.42	2	693.422	1384.83	42977.4	0.11986	8.3113e-05	33.271	0.60493	4	1	46.39	1904500
650	ALQLKPSFVRAR	12	QEplus005607	Cyt_R5	0.020893	Unmodified	_ALQLKPSFVRAR_	0	0	0	2	462.62	3	462.617	1384.83	52295.1	-0.0021032	-9.73e-07	34.718	1.4216	3	1	35.204	1292800
651	ALQLKPSFVRARYNLAVSSMNIGCFK	26	QEplus005425	Mem_R1	1.8042e-07	Unmodified	_ALQLKPSFVRARYNLAVSSMNIGCFK_	0	0	0	3	743.65	4	743.401	2969.57	40618.4	-0.1823	-0.00013552	40.477	0.60537	6	1	96.303	13041000
652	ALQLKPSFVRARYNLAVSSMNIGCFK	26	QEplus005425	Mem_R1	5.8714e-06	Unmodified	_ALQLKPSFVRARYNLAVSSMNIGCFK_	0	0	0	3	991.2	3	990.865	2969.57	35247.8	0.1751	0.0001735	40.447	0.53436	4	2	77.053	4887000
653	ALQLKPSFVRARYNLAVSSMNIGCFK	26	QEplus005427	Cyt_R1	0.007215	Unmodified	_ALQLKPSFVRARYNLAVSSMNIGCFK_	0	0	0	3	743.65	4	743.401	2969.57	42174.8	-0.42976	-0.00031948	40.515	0.85067	5	2	41.087	1642600
964	ARYNLAVSSMNIGCFK	16	QEplus005425	Mem_R1	4.2227e-06	Unmodified	_ARYNLAVSSMNIGCFK_	0	0	0	1	611.31	3	610.971	1829.89	45363.6	0.010286	6.2844e-06	38.649	0.32076	5	1	84.508	2616000
965	ARYNLAVSSMNIGCFK	16	QEplus005427	Cyt_R1	9.2408e-11	Unmodified	_ARYNLAVSSMNIGCFK_	0	0	0	1	611.31	3	610.971	1829.89	45812.2	0.92377	0.0005644	38.652	0.39029	5	1	110.84	1930100
966	ARYNLAVSSMNIGCFK	16	QEplus005427	Cyt_R1	0.010061	Unmodified	_ARYNLAVSSMNIGCFK_	0	0	0	1	915.95	2	915.953	1829.89	n. def.	n. def.	n. def.	38.719	1		1	56.951
967	ARYNLAVSSMNIGCFK	16	QEplus005525	Mem_R4	1.4871e-07	Unmodified	_ARYNLAVSSMNIGCFK_	0	0	0	1	610.97	3	610.971	1829.89	46261	-1.6067	-0.00098162	38.617	0.56717	5	1	100.41	5346000
968	ARYNLAVSSMNIGCFK	16	QEplus005605	Mem_R5	3.5627e-08	Unmodified	_ARYNLAVSSMNIGCFK_	0	0	0	1	610.97	3	610.971	1829.89	44576.7	-0.86614	-0.00052918	38.959	0.56902	5	1	108.63	9525800
969	ARYNLAVSSMNIGCFK	16	QEplus005605	Mem_R5	0.011761	Unmodified	_ARYNLAVSSMNIGCFK_	0	0	0	1	915.4	2	915.953	1829.89	37403.6	2.3422	0.0021454	38.969	0.35529	3	1	70.628	3325300
970	ARYNLAVSSMNIGCFK	16	QEplus005607	Cyt_R5	5.8797e-07	Unmodified	_ARYNLAVSSMNIGCFK_	0	0	0	1	610.97	3	610.971	1829.89	45420	0.096697	5.9079e-05	39.639	1.1703	4	1	96.489	8365600
971	ARYNLAVSSMNIGCFK	16	QEplus005607	Cyt_R5	2.2776e-07	Unmodified	_ARYNLAVSSMNIGCFK_	0	0	0	1	916.95	2	915.953	1829.89	36620.3	-0.48235	-0.00044181	39.644	0.63793	4	2	122.97	2788700
972	ARYNLAVSSMNIGCFKEAAGYLLSVLSMHEVNTNNK	36	QEplus005425	Mem_R1	1.8447e-06	Unmodified	_ARYNLAVSSMNIGCFKEAAGYLLSVLSMHEVNTNNK_	0	0	0	2	1001.5	4	1001.25	4000.96	34759.5	0.023601	2.363e-05	48.905	0.52045	5	3	72.879	1258300
973	ARYNLAVSSMNIGCFKEAAGYLLSVLSMHEVNTNNK	36	QEplus005605	Mem_R5	1.5591e-13	Unmodified	_ARYNLAVSSMNIGCFKEAAGYLLSVLSMHEVNTNNK_	0	0	0	2	1001.75	4	1001.25	4000.96	35171.3	-0.7025	-0.00070338	50.126	1.0751	5	2	105.71	6842400
974	ARYNLAVSSMNIGCFKEAAGYLLSVLSMHEVNTNNK	36	QEplus005605	Mem_R5	0.0015696	Unmodified	_ARYNLAVSSMNIGCFKEAAGYLLSVLSMHEVNTNNK_	0	0	0	2	801.6	5	801.199	4000.96	39340.7	-0.839	-0.00067221	50.146	0.83704	4	1	47.395	3461000
1337	DAEEVLPSELVNDDLNLGEDYLK	23	QEplus005425	Mem_R1	3.7819e-22	Unmodified	_DAEEVLPSELVNDDLNLGEDYLK_	0	0	0	0	1296.63	2	1295.62	2589.23	30707.6	0.46009	0.0005961	50.172	0.41169	6	1	166.35	13150000
1338	DAEEVLPSELVNDDLNLGEDYLK	23	QEplus005425	Mem_R1	9.1172e-06	Unmodified	_DAEEVLPSELVNDDLNLGEDYLK_	0	0	0	0	864.09	3	864.085	2589.23	38616.9	-0.32721	-0.00028274	50.182	0.22466	4	2	59.356	1636300
1339	DAEEVLPSELVNDDLNLGEDYLK	23	QEplus005427	Cyt_R1	4.6398e-59	Unmodified	_DAEEVLPSELVNDDLNLGEDYLK_	0	0	0	0	1296.13	2	1295.62	2589.23	30817	-0.095316	-0.00012349	50.279	0.55679	6	1	259.08	38560000
1340	DAEEVLPSELVNDDLNLGEDYLK	23	QEplus005427	Cyt_R1	1.7355e-08	Unmodified	_DAEEVLPSELVNDDLNLGEDYLK_	0	0	0	0	864.76	3	864.085	2589.23	38551.9	0.069641	6.0176e-05	50.283	0.23755	4	1	84.573	1446100
1341	DAEEVLPSELVNDDLNLGEDYLK	23	QEplus005525	Mem_R4	1.7228e-47	Unmodified	_DAEEVLPSELVNDDLNLGEDYLK_	0	0	0	0	1296.13	2	1295.62	2589.23	30948.2	-0.49061	-0.00063565	50.158	1.6822	8	2	242.01	172690000
1342	DAEEVLPSELVNDDLNLGEDYLK	23	QEplus005525	Mem_R4	3.0202e-17	Unmodified	_DAEEVLPSELVNDDLNLGEDYLK_	0	0	0	0	864.42	3	864.085	2589.23	37626.1	0.2673	0.00023097	50.154	0.93711	6	1	112.36	13163000
1343	DAEEVLPSELVNDDLNLGEDYLK	23	QEplus005525	Mem_R4	0.04521	Unmodified	_DAEEVLPSELVNDDLNLGEDYLK_	0	0	0	0	1296.04	2	1295.62	2589.23	30144.6	-1.1191	-0.00145	51.64	0.54313	3	1	35.35	1712800
1344	DAEEVLPSELVNDDLNLGEDYLK	23	QEplus005527	Cyt_R4	3.5083e-13	Unmodified	_DAEEVLPSELVNDDLNLGEDYLK_	0	0	0	0	1296.13	2	1295.62	2589.23	30830	-1.0574	-0.00137	50.394	1.0789	7	2	136.01	44340000
1345	DAEEVLPSELVNDDLNLGEDYLK	23	QEplus005527	Cyt_R4	1.8487e-08	Unmodified	_DAEEVLPSELVNDDLNLGEDYLK_	0	0	0	0	864.08	3	864.085	2589.23	37945.6	-0.99278	-0.00085784	50.36	0.61444	5	1	83.905	5297700
1346	DAEEVLPSELVNDDLNLGEDYLK	23	QEplus005605	Mem_R5	2.7156e-22	Unmodified	_DAEEVLPSELVNDDLNLGEDYLK_	0	0	0	0	1296.12	2	1295.62	2589.23	30811.4	0.34885	0.00045197	50.452	0.9166	6	4	171.46	35513000
1347	DAEEVLPSELVNDDLNLGEDYLK	23	QEplus005605	Mem_R5	1.3439e-06	Unmodified	_DAEEVLPSELVNDDLNLGEDYLK_	0	0	0	0	864.08	3	864.085	2589.23	38118.4	0.10839	9.3656e-05	50.437	0.30016	4	2	66.467	1697400
1348	DAEEVLPSELVNDDLNLGEDYLK	23	QEplus005607	Cyt_R5	3.3528e-22	Unmodified	_DAEEVLPSELVNDDLNLGEDYLK_	0	0	0	0	1296.12	2	1295.62	2589.23	30845.5	-0.7479	-0.000969	50.603	0.89127	6	2	168.41	56548000
1349	DAEEVLPSELVNDDLNLGEDYLK	23	QEplus005525	Mem_R4	4.0083e-13	Phospho (STY)	_DAEEVLPS(ph)ELVNDDLNLGEDYLK_	1	0	0	0	1335.6	2	1335.61	2669.2	30493.5	-2.145	-0.0028649	51.879	0.28293	4	1	137.73	4376100
1350	DAEEVLPSELVNDDLNLGEDYLK	23	QEplus005527	Cyt_R4	1.0484e-05	Phospho (STY)	_DAEEVLPS(ph)ELVNDDLNLGEDYLK_	1	0	0	0	1336.11	2	1335.61	2669.2	31243.6	0.97087	0.0012967	52.082	0.17674	2	1	86.548	1765600
1351	DAEEVLPSELVNDDLNLGEDYLK	23	QEplus005607	Cyt_R5	1.5764e-08	Phospho (STY)	_DAEEVLPS(ph)ELVNDDLNLGEDYLK_	1	0	0	0	1336.11	2	1335.61	2669.2	30939.1	1.353	0.0018071	52.18	0.17627	3	1	111.49	4513800
1352	DAEEVLPSELVNDDLNLGEDYLKYLGGR	28	QEplus005425	Mem_R1	8.3095e-14	Unmodified	_DAEEVLPSELVNDDLNLGEDYLKYLGGR_	0	0	0	1	1046.85	3	1046.18	3135.52	34272.9	-0.18026	-0.00018858	51.641	0.30564	6	1	124.45	5089600
1353	DAEEVLPSELVNDDLNLGEDYLKYLGGR	28	QEplus005427	Cyt_R1	1.6921e-34	Unmodified	_DAEEVLPSELVNDDLNLGEDYLKYLGGR_	0	0	0	1	1046.85	3	1046.18	3135.52	34712.7	-0.87711	-0.00091762	51.794	0.39233	7	1	189.62	19440000
1354	DAEEVLPSELVNDDLNLGEDYLKYLGGR	28	QEplus005525	Mem_R4	8.3953e-20	Unmodified	_DAEEVLPSELVNDDLNLGEDYLKYLGGR_	0	0	0	1	1046.85	3	1046.18	3135.52	33992.4	-0.28736	-0.00030063	51.623	0.24969	5	1	142.94	2797400
1355	DAEEVLPSELVNDDLNLGEDYLKYLGGR	28	QEplus005605	Mem_R5	5.6944e-10	Unmodified	_DAEEVLPSELVNDDLNLGEDYLKYLGGR_	0	0	0	1	1046.52	3	1046.18	3135.52	34721	0.139	0.00014542	51.774	0.17806	5	1	114.2	3227600
1538	DDFDKTIDCFESALR	15	QEplus005425	Mem_R1	1.0102e-07	Unmodified	_DDFDKTIDCFESALR_	0	0	0	1	916.41	2	916.412	1830.81	36510.3	-1.1987	-0.0010985	45.9	0.87185	5	1	162.32	25460000
1539	DDFDKTIDCFESALR	15	QEplus005425	Mem_R1	6.7213e-22	Unmodified	_DDFDKTIDCFESALR_	0	0	0	1	611.61	3	611.277	1830.81	45050.5	-1.4006	-0.00085618	45.894	0.72856	6	1	186.42	18248000
1540	DDFDKTIDCFESALR	15	QEplus005427	Cyt_R1	3.2857e-41	Unmodified	_DDFDKTIDCFESALR_	0	0	0	1	916.91	2	916.412	1830.81	36310.8	-0.65062	-0.00059623	46.027	0.61596	4	1	292.35	54647000
1541	DDFDKTIDCFESALR	15	QEplus005427	Cyt_R1	1.5423e-07	Unmodified	_DDFDKTIDCFESALR_	0	0	0	1	611.28	3	611.277	1830.81	45126.5	-1.378	-0.00084237	46.042	0.72295	4	1	132.84	26774000
1542	DDFDKTIDCFESALR	15	QEplus005525	Mem_R4	1.0572e-15	Unmodified	_DDFDKTIDCFESALR_	0	0	0	1	916.91	2	916.412	1830.81	37080.9	0.060617	5.5551e-05	45.876	1.8242	7	3	212.59	152300000
1543	DDFDKTIDCFESALR	15	QEplus005525	Mem_R4	1.584e-08	Unmodified	_DDFDKTIDCFESALR_	0	0	0	1	611.61	3	611.277	1830.81	45152.4	0.12664	7.7412e-05	45.875	1.1804	7	2	139.94	90539000
1544	DDFDKTIDCFESALR	15	QEplus005527	Cyt_R4	1.5113e-08	Unmodified	_DDFDKTIDCFESALR_	0	0	0	1	916.41	2	916.412	1830.81	36064.6	0.042376	3.8834e-05	46.463	1.5074	5	3	168.61	15147000
1545	DDFDKTIDCFESALR	15	QEplus005527	Cyt_R4	0.0032859	Unmodified	_DDFDKTIDCFESALR_	0	0	0	1	611.28	3	611.277	1830.81	45068.8	0.084904	5.19e-05	46.451	1.365	5	1	50.874	9824700
1546	DDFDKTIDCFESALR	15	QEplus005605	Mem_R5	3.3322e-15	Unmodified	_DDFDKTIDCFESALR_	0	0	0	1	916.41	2	916.412	1830.81	37258	-0.63285	-0.00057995	46.225	0.86781	6	1	208.08	38268000
1547	DDFDKTIDCFESALR	15	QEplus005605	Mem_R5	3.234e-06	Unmodified	_DDFDKTIDCFESALR_	0	0	0	1	611.28	3	611.277	1830.81	44659.7	-0.68415	-0.00041821	46.24	0.90346	5	1	115.56	21539000
1548	DDFDKTIDCFESALR	15	QEplus005607	Cyt_R5	4.5793e-05	Unmodified	_DDFDKTIDCFESALR_	0	0	0	1	611.61	3	611.277	1830.81	44788.6	-0.20955	-0.00012809	46.565	0.85679	6	1	92.38	18861000
1549	DDFDKTIDCFESALR	15	QEplus005607	Cyt_R5	5.481e-30	Unmodified	_DDFDKTIDCFESALR_	0	0	0	1	916.91	2	916.412	1830.81	36151	0.083597	7.661e-05	46.582	0.96413	6	2	253.79	32208000
1550	DDFDKTIDCFESALRVNPNDELMWNR	26	QEplus005425	Mem_R1	1.1566e-06	Unmodified	_DDFDKTIDCFESALRVNPNDELMWNR_	0	0	0	2	1068.15	3	1067.49	3199.43	34673.7	-1.7	-0.0018147	48.231	0.32792	5	1	92.275	3662400
1551	DDFDKTIDCFESALRVNPNDELMWNR	26	QEplus005425	Mem_R1	0.0028283	Unmodified	_DDFDKTIDCFESALRVNPNDELMWNR_	0	0	0	2	801.36	4	800.866	3199.43	40447.4	-1.8307	-0.0014661	48.243	0.25006	4	2	48.489	976060
1552	DDFDKTIDCFESALRVNPNDELMWNR	26	QEplus005427	Cyt_R1	4.8158e-06	Unmodified	_DDFDKTIDCFESALRVNPNDELMWNR_	0	0	0	2	1067.83	3	1067.49	3199.43	34448.2	0.085097	9.084e-05	48.425	0.32158	4	2	77.19	3368800
1553	DDFDKTIDCFESALRVNPNDELMWNR	26	QEplus005427	Cyt_R1	0.022677	Unmodified	_DDFDKTIDCFESALRVNPNDELMWNR_	0	0	0	2	801.11	4	800.866	3199.43	39446.7	0.10047	8.0465e-05	48.461	0.24984	3	1	26.127	2081000
1554	DDFDKTIDCFESALRVNPNDELMWNR	26	QEplus005605	Mem_R5	0.005792	Unmodified	_DDFDKTIDCFESALRVNPNDELMWNR_	0	0	0	2	1068.16	3	1067.49	3199.43	35741.2	-0.084262	-8.9948e-05	48.638	0.39347	4	1	43.494	1355600
1555	DDFDKTIDCFESALRVNPNDELMWNR	26	QEplus005605	Mem_R5	0.04855	Unmodified	_DDFDKTIDCFESALRVNPNDELMWNR_	0	0	0	2	801.12	4	800.866	3199.43	40509.7	2.2889	0.0018331	48.684	0.2504	2	1	12.939	1035400
1587	DDLLQEVKPGMDLK	14	QEplus005425	Mem_R1	0.016577	Unmodified	_DDLLQEVKPGMDLK_	0	0	0	1	802.2	2	800.916	1599.82	39152.6	0.74329	0.00059531	39.692	0.39085	3	1	32.859	1835400
1588	DDLLQEVKPGMDLK	14	QEplus005427	Cyt_R1	1.5634e-05	Unmodified	_DDLLQEVKPGMDLK_	0	0	0	1	800.92	2	800.916	1599.82	38790.3	-0.17532	-0.00014042	39.828	0.4974	3	1	132.99	4755600
1589	DDLLQEVKPGMDLK	14	QEplus005525	Mem_R4	3.0326e-05	Unmodified	_DDLLQEVKPGMDLK_	0	0	0	1	534.61	3	534.28	1599.82	46688.6	-0.55565	-0.00029688	39.594	0.88828	6	1	98.592	21474000
1590	DDLLQEVKPGMDLK	14	QEplus005525	Mem_R4	1.651e-15	Unmodified	_DDLLQEVKPGMDLK_	0	0	0	1	800.92	2	800.916	1599.82	38457.3	0.1894	0.0001517	39.596	2.2396	7	1	214	139160000
1591	DDLLQEVKPGMDLK	14	QEplus005605	Mem_R5	1.6317e-21	Unmodified	_DDLLQEVKPGMDLK_	0	0	0	1	800.92	2	800.916	1599.82	38880.4	0.21176	0.0001696	39.918	1.1054	6	1	219.42	55340000
1592	DDLLQEVKPGMDLK	14	QEplus005605	Mem_R5	8.3917e-05	Unmodified	_DDLLQEVKPGMDLK_	0	0	0	1	534.28	3	534.28	1599.82	47854.2	0.0017958	9.5944e-07	39.92	0.96342	5	1	90.707	9934600
1593	DDLLQEVKPGMDLK	14	QEplus005607	Cyt_R5	4.9648e-10	Unmodified	_DDLLQEVKPGMDLK_	0	0	0	1	800.92	2	800.916	1599.82	38868.4	-0.31223	-0.00025007	40.205	1.1363	6	1	182.25	61079000
1594	DDLLQEVKPGMDLK	14	QEplus005607	Cyt_R5	0.0001338	Unmodified	_DDLLQEVKPGMDLK_	0	0	0	1	534.28	3	534.28	1599.82	47433.8	-1.0805	-0.0005773	40.21	0.53249	4	1	84.58	11346000
1595	DDLLQEVKPGMDLK	14	QEplus005525	Mem_R4	0.00056714	Oxidation (M)	_DDLLQEVKPGM(ox)DLK_	0	0	1	1	539.94	3	539.612	1615.81	48002.6	-0.5297	-0.00028583	37.265	0.60259	4	1	68.168	3126000
1596	DDLLQEVKPGMDLK	14	QEplus005525	Mem_R4	5.3407e-07	Oxidation (M)	_DDLLQEVKPGM(ox)DLK_	0	0	1	1	808.91	2	808.914	1615.81	39111.3	1.1819	0.00095603	37.28	0.63801	5	1	135.02	9812000
1597	DDLLQEVKPGMDLK	14	QEplus005525	Mem_R4	7.2568e-10	Oxidation (M)	_DDLLQEVKPGM(ox)DLK_	0	0	1	1	808.91	2	808.914	1615.81	38565.2	-0.91556	-0.00074061	39.626	0.46103	6	1	149.58	6323100
1598	DDLLQEVKPGMDLK	14	QEplus005525	Mem_R4	0.0004258	Oxidation (M)	_DDLLQEVKPGM(ox)DLK_	0	0	1	1	539.94	3	539.612	1615.81	48111.9	-0.16485	-8.8956e-05	39.611	0.42531	4	1	71.344	2036400
1599	DDLLQEVKPGMDLK	14	QEplus005605	Mem_R5	0.00031162	Oxidation (M)	_DDLLQEVKPGM(ox)DLK_	0	0	1	1	539.95	3	539.612	1615.81	48519.9	0.38552	0.00020803	37.593	0.49752	4	1	73.91	1391000
1600	DDLLQEVKPGMDLK	14	QEplus005605	Mem_R5	1.1541e-06	Oxidation (M)	_DDLLQEVKPGM(ox)DLK_	0	0	1	1	808.91	2	808.914	1615.81	38753.1	1.8718	0.0015141	37.602	0.63983	4	1	128.36	4621800
1601	DDLLQEVKPGMDLK	14	QEplus005605	Mem_R5	5.4646e-05	Oxidation (M)	_DDLLQEVKPGM(ox)DLK_	0	0	1	1	809.41	2	808.914	1615.81	36823.1	0.4244	0.0003433	39.912	0.39068	3	2	105.36	2875200
1602	DDLLQEVKPGMDLK	14	QEplus005607	Cyt_R5	0.012299	Oxidation (M)	_DDLLQEVKPGM(ox)DLK_	0	0	1	1	808.91	2	808.914	1615.81	n. def.	n. def.	n. def.	40.222	1		1	48.568
1603	DDLLQEVKPGMDLKR	15	QEplus005425	Mem_R1	4.526e-05	Unmodified	_DDLLQEVKPGMDLKR_	0	0	0	2	586.65	3	586.314	1755.92	45562.4	-0.13482	-7.9046e-05	36.962	0.64127	7	1	92.575	28510000
1604	DDLLQEVKPGMDLKR	15	QEplus005425	Mem_R1	4.2831e-07	Unmodified	_DDLLQEVKPGMDLKR_	0	0	0	2	878.97	2	878.967	1755.92	38309.5	1.0764	0.00094615	36.961	0.49849	4	1	136.7	2822500
1605	DDLLQEVKPGMDLKR	15	QEplus005427	Cyt_R1	1.2843e-05	Unmodified	_DDLLQEVKPGMDLKR_	0	0	0	2	586.65	3	586.314	1755.92	45479.6	0.063824	3.7421e-05	37.045	0.6382	7	1	104.41	29670000
1606	DDLLQEVKPGMDLKR	15	QEplus005427	Cyt_R1	3.0346e-10	Unmodified	_DDLLQEVKPGMDLKR_	0	0	0	2	878.97	2	878.967	1755.92	37646.6	1.5507	0.001363	37.047	0.35497	4	1	172.76	6757800
1607	DDLLQEVKPGMDLKR	15	QEplus005525	Mem_R4	3.579e-07	Unmodified	_DDLLQEVKPGMDLKR_	0	0	0	2	586.31	3	586.314	1755.92	45016.5	-0.31797	-0.00018643	36.879	1.3118	8	2	122.63	142810000
1608	DDLLQEVKPGMDLKR	15	QEplus005525	Mem_R4	6.2472e-22	Unmodified	_DDLLQEVKPGMDLKR_	0	0	0	2	878.97	2	878.967	1755.92	37137.1	-0.2576	-0.00022642	36.887	1.0992	7	1	233.37	29593000
1609	DDLLQEVKPGMDLKR	15	QEplus005525	Mem_R4	0.00083787	Unmodified	_DDLLQEVKPGMDLKR_	0	0	0	2	440.24	4	439.987	1755.92	52397.3	-0.39343	-0.0001731	36.876	0.46125	5	1	55.755	3312600
1610	DDLLQEVKPGMDLKR	15	QEplus005525	Mem_R4	0.025428	Unmodified	_DDLLQEVKPGMDLKR_	0	0	0	2	586.99	3	586.314	1755.92	45771	0.25751	0.00015098	38.104	0.71186	2	1	34.302	1366100
1611	DDLLQEVKPGMDLKR	15	QEplus005527	Cyt_R4	0.00025766	Unmodified	_DDLLQEVKPGMDLKR_	0	0	0	2	586.65	3	586.314	1755.92	46291.2	-0.2727	-0.00015989	37.135	0.70953	5	1	72.175	4582400
1612	DDLLQEVKPGMDLKR	15	QEplus005605	Mem_R5	2.8478e-05	Unmodified	_DDLLQEVKPGMDLKR_	0	0	0	2	586.31	3	586.314	1755.92	44196.7	-0.28654	-0.000168	37.216	1.7074	7	2	95.428	122030000
1613	DDLLQEVKPGMDLKR	15	QEplus005605	Mem_R5	2.088e-10	Unmodified	_DDLLQEVKPGMDLKR_	0	0	0	2	879.47	2	878.967	1755.92	37095.2	-0.37002	-0.00032523	37.236	0.7826	6	2	188.48	23080000
1614	DDLLQEVKPGMDLKR	15	QEplus005605	Mem_R5	0.00083787	Unmodified	_DDLLQEVKPGMDLKR_	0	0	0	2	440.24	4	439.987	1755.92	52939.6	-0.37316	-0.00016419	37.233	0.49796	4	1	55.755	3277700
1615	DDLLQEVKPGMDLKR	15	QEplus005605	Mem_R5	0.017769	Unmodified	_DDLLQEVKPGMDLKR_	0	0	0	2	878.97	2	878.967	1755.92	n. def.	n. def.	n. def.	37.895	1		1	44.543
1616	DDLLQEVKPGMDLKR	15	QEplus005607	Cyt_R5	1.4663e-05	Unmodified	_DDLLQEVKPGMDLKR_	0	0	0	2	586.31	3	586.314	1755.92	45225.9	-0.62778	-0.00036808	37.688	2.2432	7	2	102.29	71263000
1617	DDLLQEVKPGMDLKR	15	QEplus005607	Cyt_R5	1.6787e-06	Unmodified	_DDLLQEVKPGMDLKR_	0	0	0	2	879.47	2	878.967	1755.92	37757.4	-0.13738	-0.00012075	37.71	1.0664	5	2	141.38	16500000
1618	DDLLQEVKPGMDLKR	15	QEplus005425	Mem_R1	0.00057769	Oxidation (M)	_DDLLQEVKPGM(ox)DLKR_	0	0	1	2	591.65	3	591.645	1771.91	45232.9	0.11611	6.8698e-05	36.962	0.32071	5	1	70.98	4070000
1619	DDLLQEVKPGMDLKR	15	QEplus005427	Cyt_R1	0.00076884	Oxidation (M)	_DDLLQEVKPGM(ox)DLKR_	0	0	1	2	591.98	3	591.645	1771.91	47393.7	0.13696	8.1032e-05	37.03	0.28403	2	1	68.283	1624900
1620	DDLLQEVKPGMDLKR	15	QEplus005525	Mem_R4	0.024002	Oxidation (M)	_DDLLQEVKPGM(ox)DLKR_	0	0	1	2	591.64	3	591.645	1771.91	45179.1	-0.33031	-0.00019543	34.762	1.3168	6	1	41.554	20545000
1621	DDLLQEVKPGMDLKR	15	QEplus005525	Mem_R4	6.1308e-10	Oxidation (M)	_DDLLQEVKPGM(ox)DLKR_	0	0	1	2	886.96	2	886.964	1771.91	38510.1	-0.1696	-0.00015043	34.77	0.64035	4	1	143.42	3364800
1622	DDLLQEVKPGMDLKR	15	QEplus005525	Mem_R4	0.00013176	Oxidation (M)	_DDLLQEVKPGM(ox)DLKR_	0	0	1	2	591.64	3	591.645	1771.91	44968.1	-0.66591	-0.00039398	36.872	1.0284	6	1	88.561	30786000
1623	DDLLQEVKPGMDLKR	15	QEplus005525	Mem_R4	5.9701e-07	Oxidation (M)	_DDLLQEVKPGM(ox)DLKR_	0	0	1	2	886.96	2	886.964	1771.91	37818.4	-0.4255	-0.0003774	36.887	0.4969	5	1	129.54	5340700
1624	DDLLQEVKPGMDLKR	15	QEplus005605	Mem_R5	0.00034259	Oxidation (M)	_DDLLQEVKPGM(ox)DLKR_	0	0	1	2	591.65	3	591.645	1771.91	45920.5	0.20642	0.00012212	35.095	1.214	5	1	74.296	14083000
1625	DDLLQEVKPGMDLKR	15	QEplus005605	Mem_R5	0.00013715	Oxidation (M)	_DDLLQEVKPGM(ox)DLKR_	0	0	1	2	887.47	2	886.964	1771.91	38224.9	0.011881	1.0538e-05	35.075	0.67856	4	1	91.62	2849800
1626	DDLLQEVKPGMDLKR	15	QEplus005605	Mem_R5	0.00034259	Oxidation (M)	_DDLLQEVKPGM(ox)DLKR_	0	0	1	2	591.98	3	591.645	1771.91	45878	-0.50821	-0.00030068	37.217	0.96043	6	1	74.296	25757000
1627	DDLLQEVKPGMDLKR	15	QEplus005605	Mem_R5	1.5913e-05	Oxidation (M)	_DDLLQEVKPGM(ox)DLKR_	0	0	1	2	887.47	2	886.964	1771.91	37964.7	-0.10376	-9.203e-05	37.227	0.49796	5	1	112.5	4776000
1628	DDLLQEVKPGMDLKR	15	QEplus005607	Cyt_R5	0.0014084	Oxidation (M)	_DDLLQEVKPGM(ox)DLKR_	0	0	1	2	591.65	3	591.645	1771.91	44868.5	-0.60654	-0.00035885	37.711	0.9245	4	1	59.261	4366700
2790	EAAGYLLSVLSMHEVNTNNK	20	QEplus005425	Mem_R1	4.8943e-14	Oxidation (M)	_EAAGYLLSVLSM(ox)HEVNTNNK_	0	0	1	0	736.03	3	736.032	2205.07	41036.8	0.28045	0.00020642	42.073	0.53482	6	1	145.88	10302000
2791	EAAGYLLSVLSMHEVNTNNK	20	QEplus005425	Mem_R1	0.00010679	Oxidation (M)	_EAAGYLLSVLSM(ox)HEVNTNNK_	0	0	1	0	736.37	3	736.032	2205.07	41787	0.45093	0.0003319	43.385	0.38121	4	1	72.644	5429100
2792	EAAGYLLSVLSMHEVNTNNK	20	QEplus005425	Mem_R1	4.6716e-09	Oxidation (M)	_EAAGYLLSVLSM(ox)HEVNTNNK_	0	0	1	0	1103.54	2	1103.54	2205.07	n. def.	n. def.	n. def.	42.075	1		1	102.5
2793	EAAGYLLSVLSMHEVNTNNK	20	QEplus005427	Cyt_R1	4.7941e-08	Oxidation (M)	_EAAGYLLSVLSM(ox)HEVNTNNK_	0	0	1	0	736.7	3	736.032	2205.07	41638.5	0.38607	0.00028416	42.189	0.60485	4	1	104.84	6990400
2794	EAAGYLLSVLSMHEVNTNNK	20	QEplus005427	Cyt_R1	5.4275e-08	Oxidation (M)	_EAAGYLLSVLSM(ox)HEVNTNNK_	0	0	1	0	736.36	3	736.032	2205.07	40874.3	0.065254	4.8029e-05	43.468	0.53431	4	2	102.98	9953000
2795	EAAGYLLSVLSMHEVNTNNK	20	QEplus005427	Cyt_R1	2.4085e-08	Oxidation (M)	_EAAGYLLSVLSM(ox)HEVNTNNK_	0	0	1	0	1103.54	2	1103.54	2205.07	n. def.	n. def.	n. def.	42.216	1		1	93.243
2796	EAAGYLLSVLSMHEVNTNNK	20	QEplus005525	Mem_R4	6.3019e-14	Oxidation (M)	_EAAGYLLSVLSM(ox)HEVNTNNK_	0	0	1	0	736.37	3	736.032	2205.07	40439.4	-0.60163	-0.00044282	42.121	1.2906	8	2	141.07	399730000
2797	EAAGYLLSVLSMHEVNTNNK	20	QEplus005525	Mem_R4	4.4113e-69	Oxidation (M)	_EAAGYLLSVLSM(ox)HEVNTNNK_	0	0	1	0	1104.05	2	1103.54	2205.07	32922.8	-0.53582	-0.00059131	42.121	1.112	7	2	279.68	71921000
2798	EAAGYLLSVLSMHEVNTNNK	20	QEplus005525	Mem_R4	6.0112e-19	Oxidation (M)	_EAAGYLLSVLSM(ox)HEVNTNNK_	0	0	1	0	736.36	3	736.032	2205.07	40099.7	-1.3208	-0.00097217	43.419	2.7118	6	2	167.92	197200000
2799	EAAGYLLSVLSMHEVNTNNK	20	QEplus005525	Mem_R4	5.8368e-83	Oxidation (M)	_EAAGYLLSVLSM(ox)HEVNTNNK_	0	0	1	0	1104.04	2	1103.54	2205.07	32755	-0.64627	-0.00071319	43.419	1.3198	6	1	299.64	35382000
2800	EAAGYLLSVLSMHEVNTNNK	20	QEplus005527	Cyt_R4	0.0047004	Oxidation (M)	_EAAGYLLSVLSM(ox)HEVNTNNK_	0	0	1	0	736.03	3	736.032	2205.07	40674.2	-0.84754	-0.00062382	42.413	0.6969	4	1	49.188	3777400
2801	EAAGYLLSVLSMHEVNTNNK	20	QEplus005527	Cyt_R4	5.0689e-11	Oxidation (M)	_EAAGYLLSVLSM(ox)HEVNTNNK_	0	0	1	0	736.37	3	736.032	2205.07	41080.8	-0.92358	-0.00067978	43.693	3.6953	5	4	131.54	10361000
2802	EAAGYLLSVLSMHEVNTNNK	20	QEplus005527	Cyt_R4	6.5856e-08	Oxidation (M)	_EAAGYLLSVLSM(ox)HEVNTNNK_	0	0	1	0	1103.54	2	1103.54	2205.07	33675.7	0.84296	0.00093024	43.817	1.106	3	2	100.11	1200800
2803	EAAGYLLSVLSMHEVNTNNK	20	QEplus005605	Mem_R5	2.1731e-05	Oxidation (M)	_EAAGYLLSVLSM(ox)HEVNTNNK_	0	0	1	0	736.37	3	736.032	2205.07	40810	-0.30483	-0.00022437	42.43	1.1491	7	1	75.215	70269000
2804	EAAGYLLSVLSMHEVNTNNK	20	QEplus005605	Mem_R5	1.0936e-34	Oxidation (M)	_EAAGYLLSVLSM(ox)HEVNTNNK_	0	0	1	0	1104.55	2	1103.54	2205.07	32855	-0.20921	-0.00023087	42.43	0.7139	5	1	225.86	12220000
2805	EAAGYLLSVLSMHEVNTNNK	20	QEplus005605	Mem_R5	1.4544e-34	Oxidation (M)	_EAAGYLLSVLSM(ox)HEVNTNNK_	0	0	1	0	1103.54	2	1103.54	2205.07	33220.5	-0.13972	-0.00015419	43.69	0.60721	5	1	225.09	6848500
2806	EAAGYLLSVLSMHEVNTNNK	20	QEplus005605	Mem_R5	1.5179e-05	Oxidation (M)	_EAAGYLLSVLSM(ox)HEVNTNNK_	0	0	1	0	736.37	3	736.032	2205.07	40274.1	-0.39576	-0.00029129	43.706	1.215	6	1	81.807	42645000
2807	EAAGYLLSVLSMHEVNTNNK	20	QEplus005607	Cyt_R5	9.8647e-05	Oxidation (M)	_EAAGYLLSVLSM(ox)HEVNTNNK_	0	0	1	0	736.37	3	736.032	2205.07	40980.9	-0.18711	-0.00013772	42.756	1.3169	6	2	72.883	31364000
2808	EAAGYLLSVLSMHEVNTNNK	20	QEplus005607	Cyt_R5	1.4939e-25	Oxidation (M)	_EAAGYLLSVLSM(ox)HEVNTNNK_	0	0	1	0	1103.54	2	1103.54	2205.07	33151.3	0.32	0.00035314	42.773	0.49735	4	1	189.99	4937000
2809	EAAGYLLSVLSMHEVNTNNK	20	QEplus005607	Cyt_R5	1.0264e-25	Oxidation (M)	_EAAGYLLSVLSM(ox)HEVNTNNK_	0	0	1	0	1104.54	2	1103.54	2205.07	33994	-0.35196	-0.0003884	44.139	0.56989	5	2	195.1	4088800
2810	EAAGYLLSVLSMHEVNTNNK	20	QEplus005607	Cyt_R5	3.668e-08	Oxidation (M)	_EAAGYLLSVLSM(ox)HEVNTNNK_	0	0	1	0	736.37	3	736.032	2205.07	40223	-0.5798	-0.00042675	44.133	0.89074	6	1	108.14	19189000
2811	EAAGYLLSVLSMHEVNTNNK	20	QEplus005425	Mem_R1	7.4972e-10	Unmodified	_EAAGYLLSVLSMHEVNTNNK_	0	0	0	0	731.03	3	730.7	2189.08	41230.4	-0.19992	-0.00014608	43.364	0.55983	6	1	118.66	20925000
2812	EAAGYLLSVLSMHEVNTNNK	20	QEplus005425	Mem_R1	6.7982e-83	Unmodified	_EAAGYLLSVLSMHEVNTNNK_	0	0	0	0	1096.05	2	1095.55	2189.08	34231.8	0.2585	0.0002832	43.374	0.28957	4	2	351.52	5370700
2813	EAAGYLLSVLSMHEVNTNNK	20	QEplus005427	Cyt_R1	3.1255e-44	Unmodified	_EAAGYLLSVLSMHEVNTNNK_	0	0	0	0	1095.55	2	1095.55	2189.08	34002.8	0.39366	0.00043127	43.462	0.57	4	1	284.67	13093000
2814	EAAGYLLSVLSMHEVNTNNK	20	QEplus005427	Cyt_R1	5.9058e-19	Unmodified	_EAAGYLLSVLSMHEVNTNNK_	0	0	0	0	731.03	3	730.7	2189.08	41074.7	-0.09117	-6.6618e-05	43.462	0.78399	7	1	166.6	43898000
2815	EAAGYLLSVLSMHEVNTNNK	20	QEplus005525	Mem_R4	1.8359e-83	Unmodified	_EAAGYLLSVLSMHEVNTNNK_	0	0	0	0	1096.05	2	1095.55	2189.08	33068.4	-0.3142	-0.00034422	43.419	2.3557	8	5	386.61	399310000
2816	EAAGYLLSVLSMHEVNTNNK	20	QEplus005525	Mem_R4	7.2418e-26	Unmodified	_EAAGYLLSVLSMHEVNTNNK_	0	0	0	0	731.03	3	730.7	2189.08	40166.3	-0.44335	-0.00032396	43.415	4.1784	8	4	197.38	1430700000
2817	EAAGYLLSVLSMHEVNTNNK	20	QEplus005525	Mem_R4	0.0089775	Unmodified	_EAAGYLLSVLSMHEVNTNNK_	0	0	0	0	1096.05	2	1095.55	2189.08	33885.4	1.2907	0.0014141	47.432	0.46576	2	1	57.414	1156700
2818	EAAGYLLSVLSMHEVNTNNK	20	QEplus005525	Mem_R4	0.030387	Unmodified	_EAAGYLLSVLSMHEVNTNNK_	0	0	0	0	731.03	3	730.7	2189.08	41057.8	-0.2807	-0.00020511	50.476	1.6958	2	2	25.496	1518600
2819	EAAGYLLSVLSMHEVNTNNK	20	QEplus005525	Mem_R4	0.029365	Unmodified	_EAAGYLLSVLSMHEVNTNNK_	0	0	0	0	1095.03	2	1095.55	2189.08	46380.7	-1.4671	-0.0016073	48.72	0.2866	2	1	43.184	499890
2820	EAAGYLLSVLSMHEVNTNNK	20	QEplus005527	Cyt_R4	0.00034275	Unmodified	_EAAGYLLSVLSMHEVNTNNK_	0	0	0	0	731.03	3	730.7	2189.08	40569.1	0.016457	1.2025e-05	43.676	0.4644	5	1	64.723	23545000
2821	EAAGYLLSVLSMHEVNTNNK	20	QEplus005527	Cyt_R4	7.5925e-19	Unmodified	_EAAGYLLSVLSMHEVNTNNK_	0	0	0	0	1096.05	2	1095.55	2189.08	33542.4	0.70226	0.00076936	43.676	0.46466	4	1	203.74	5631300
2822	EAAGYLLSVLSMHEVNTNNK	20	QEplus005527	Cyt_R4	3.2326e-98	Unmodified	_EAAGYLLSVLSMHEVNTNNK_	0	0	0	0	1096.05	2	1095.55	2189.08	33723	0.27679	0.00030323	44.99	2.6168	5	4	409.75	11129000
2823	EAAGYLLSVLSMHEVNTNNK	20	QEplus005527	Cyt_R4	3.9225e-19	Unmodified	_EAAGYLLSVLSMHEVNTNNK_	0	0	0	0	731.03	3	730.7	2189.08	40735.9	-0.57576	-0.00042071	45.068	3.8032	7	4	172.6	52432000
2824	EAAGYLLSVLSMHEVNTNNK	20	QEplus005605	Mem_R5	1.0704e-10	Unmodified	_EAAGYLLSVLSMHEVNTNNK_	0	0	0	0	731.03	3	730.7	2189.08	40115.4	0.014423	1.0539e-05	43.72	1.3157	8	1	119.38	177500000
2825	EAAGYLLSVLSMHEVNTNNK	20	QEplus005605	Mem_R5	6.5227e-99	Unmodified	_EAAGYLLSVLSMHEVNTNNK_	0	0	0	0	1096.05	2	1095.55	2189.08	33402.8	0.045144	4.9457e-05	43.702	0.89334	7	1	415.16	46444000
2826	EAAGYLLSVLSMHEVNTNNK	20	QEplus005607	Cyt_R5	4.2523e-34	Unmodified	_EAAGYLLSVLSMHEVNTNNK_	0	0	0	0	732.04	3	730.7	2189.08	40694.8	-0.21225	-0.00015509	44.14	2.1034	8	4	217.91	171940000
2827	EAAGYLLSVLSMHEVNTNNK	20	QEplus005607	Cyt_R5	5.9418e-26	Unmodified	_EAAGYLLSVLSMHEVNTNNK_	0	0	0	0	1095.55	2	1095.55	2189.08	33259.5	-0.35492	-0.00038883	44.126	1.1748	7	2	249.33	53548000
2828	EAAGYLLSVLSMHEVNTNNK	20	QEplus005525	Mem_R4	6.9911e-08	Phospho (STY)	_EAAGY(ph)LLSVLSMHEVNTNNK_	1	0	0	0	757.36	3	757.356	2269.05	41524.5	0.31155	0.00023595	45.954	0.3731	3	1	97.32	3558500
2829	EAAGYLLSVLSMHEVNTNNK	20	QEplus005525	Mem_R4	7.9609e-13	Phospho (STY)	_EAAGYLLSVLS(ph)MHEVNTNNK_	1	0	0	0	1135.54	2	1135.53	2269.05	n. def.	n. def.	n. def.	45.075	1		1	113.33
2830	EAAGYLLSVLSMHEVNTNNKK	21	QEplus005425	Mem_R1	1.2889e-06	Unmodified	_EAAGYLLSVLSMHEVNTNNKK_	0	0	0	1	773.73	3	773.398	2317.17	39598.6	-0.42605	-0.00032951	40.482	0.4988	6	1	95.206	32812000
2831	EAAGYLLSVLSMHEVNTNNKK	21	QEplus005425	Mem_R1	0.00056026	Unmodified	_EAAGYLLSVLSMHEVNTNNKK_	0	0	0	1	580.3	4	580.301	2317.17	45449.1	-0.7176	-0.00041642	40.482	0.39185	4	1	53.342	9643300
2832	EAAGYLLSVLSMHEVNTNNKK	21	QEplus005427	Cyt_R1	2.0712e-28	Unmodified	_EAAGYLLSVLSMHEVNTNNKK_	0	0	0	1	773.73	3	773.398	2317.17	39084.8	0.066475	5.1412e-05	40.58	0.70904	6	1	190.71	13581000
2833	EAAGYLLSVLSMHEVNTNNKK	21	QEplus005427	Cyt_R1	8.2988e-06	Unmodified	_EAAGYLLSVLSMHEVNTNNKK_	0	0	0	1	580.55	4	580.301	2317.17	46595.6	0.52048	0.00030203	40.586	0.42601	3	1	85.737	2347700
2834	EAAGYLLSVLSMHEVNTNNKK	21	QEplus005427	Cyt_R1	0.00054398	Unmodified	_EAAGYLLSVLSMHEVNTNNKK_	0	0	0	1	1160.85	2	1159.59	2317.17	33312.8	1.4785	0.0017145	40.61	0.21324	2	1	61.641	1343800
2835	EAAGYLLSVLSMHEVNTNNKK	21	QEplus005525	Mem_R4	3.0716e-22	Unmodified	_EAAGYLLSVLSMHEVNTNNKK_	0	0	0	1	773.73	3	773.398	2317.17	39243.9	-0.37375	-0.00028906	40.555	2.1368	7	3	178.77	158180000
2836	EAAGYLLSVLSMHEVNTNNKK	21	QEplus005525	Mem_R4	2.398e-12	Unmodified	_EAAGYLLSVLSMHEVNTNNKK_	0	0	0	1	580.55	4	580.301	2317.17	45453.4	-0.7391	-0.0004289	40.597	1.3872	6	4	124.35	24385000
2837	EAAGYLLSVLSMHEVNTNNKK	21	QEplus005525	Mem_R4	5.8451e-29	Unmodified	_EAAGYLLSVLSMHEVNTNNKK_	0	0	0	1	1159.59	2	1159.59	2317.17	32427.7	0.31298	0.00036292	40.566	1.2092	5	2	249.3	14250000
2838	EAAGYLLSVLSMHEVNTNNKK	21	QEplus005525	Mem_R4	0.024854	Unmodified	_EAAGYLLSVLSMHEVNTNNKK_	0	0	0	1	773.73	3	773.398	2317.17	39623.1	-1.144	-0.00088478	42.307	0.75507	2	1	26.477	2074000
2839	EAAGYLLSVLSMHEVNTNNKK	21	QEplus005527	Cyt_R4	0.00038591	Unmodified	_EAAGYLLSVLSMHEVNTNNKK_	0	0	0	1	773.73	3	773.398	2317.17	39341.3	-0.71075	-0.00054969	41.026	0.967	4	1	59.469	1628800
2840	EAAGYLLSVLSMHEVNTNNKK	21	QEplus005527	Cyt_R4	7.5157e-22	Unmodified	_EAAGYLLSVLSMHEVNTNNKK_	0	0	0	1	773.73	3	773.398	2317.17	39599.6	-0.67803	-0.00052439	44.319	2.9123	4	4	170.53	6826900
2841	EAAGYLLSVLSMHEVNTNNKK	21	QEplus005527	Cyt_R4	0.022841	Unmodified	_EAAGYLLSVLSMHEVNTNNKK_	0	0	0	1	580.55	4	580.301	2317.17	47258.8	0.48413	0.00028094	43.578	0.678	2	1	28.418	1028500
2842	EAAGYLLSVLSMHEVNTNNKK	21	QEplus005605	Mem_R5	9.9716e-17	Unmodified	_EAAGYLLSVLSMHEVNTNNKK_	0	0	0	1	774.07	3	773.398	2317.17	39579.4	0.072481	5.6057e-05	40.905	1.0847	6	1	141.83	28619000
2843	EAAGYLLSVLSMHEVNTNNKK	21	QEplus005605	Mem_R5	0.00040728	Unmodified	_EAAGYLLSVLSMHEVNTNNKK_	0	0	0	1	580.55	4	580.301	2317.17	45669.4	-0.18732	-0.0001087	40.943	0.61686	5	1	59.469	4502100
2844	EAAGYLLSVLSMHEVNTNNKK	21	QEplus005605	Mem_R5	5.0821e-17	Unmodified	_EAAGYLLSVLSMHEVNTNNKK_	0	0	0	1	1160.1	2	1159.59	2317.17	32194.3	-0.27938	-0.00032397	40.894	0.39849	4	1	186.05	2008900
2845	EAAGYLLSVLSMHEVNTNNKK	21	QEplus005607	Cyt_R5	2.3856e-12	Unmodified	_EAAGYLLSVLSMHEVNTNNKK_	0	0	0	1	773.73	3	773.398	2317.17	39200.8	0.3221	0.00024912	41.751	1.7056	5	2	123.53	12853000
2846	EAAGYLLSVLSMHEVNTNNKK	21	QEplus005607	Cyt_R5	1.0121e-05	Unmodified	_EAAGYLLSVLSMHEVNTNNKK_	0	0	0	1	580.55	4	580.301	2317.17	46231.3	-1.0594	-0.0006148	41.827	1.1016	4	1	83.251	2372200
2847	EAAGYLLSVLSMHEVNTNNKK	21	QEplus005525	Mem_R4	2.6788e-28	Oxidation (M)	_EAAGYLLSVLSM(ox)HEVNTNNKK_	0	0	1	1	779.06	3	778.73	2333.17	38800.5	-0.12853	-0.00010009	39.475	1.2439	7	2	195.46	33408000
2848	EAAGYLLSVLSMHEVNTNNKK	21	QEplus005525	Mem_R4	0.00010118	Oxidation (M)	_EAAGYLLSVLSM(ox)HEVNTNNKK_	0	0	1	1	584.55	4	584.299	2333.17	45771.6	-0.35919	-0.00020987	39.502	1.0306	5	1	88.036	5578600
2849	EAAGYLLSVLSMHEVNTNNKK	21	QEplus005525	Mem_R4	4.7582e-17	Oxidation (M)	_EAAGYLLSVLSM(ox)HEVNTNNKK_	0	0	1	1	1168.09	2	1167.59	2333.17	33026.6	0.86765	0.0010131	39.498	0.53323	4	1	153.14	2536100
2850	EAAGYLLSVLSMHEVNTNNKK	21	QEplus005525	Mem_R4	1.6235e-21	Oxidation (M)	_EAAGYLLSVLSM(ox)HEVNTNNKK_	0	0	1	1	779.06	3	778.73	2333.17	39172.4	-1.2316	-0.00095908	40.621	1.8161	5	1	168.27	12345000
2851	EAAGYLLSVLSMHEVNTNNKK	21	QEplus005605	Mem_R5	1.1748e-16	Oxidation (M)	_EAAGYLLSVLSM(ox)HEVNTNNKK_	0	0	1	1	779.06	3	778.73	2333.17	39386.2	0.16889	0.00013152	39.771	0.99889	5	1	149.44	8892200
2852	EAAGYLLSVLSMHEVNTNNKK	21	QEplus005605	Mem_R5	0.00059776	Oxidation (M)	_EAAGYLLSVLSM(ox)HEVNTNNKK_	0	0	1	1	779.06	3	778.73	2333.17	39728.6	-0.56661	-0.00044124	40.908	0.63223	5	2	62.19	3051800
2853	EAAGYLLSVLSMHEVNTNNKKGDVGSLLNTYNDTVIETLK	40	QEplus005605	Mem_R5	0.037266	Unmodified	_EAAGYLLSVLSMHEVNTNNKKGDVGSLLNTYNDTVIETLK_	0	0	0	2	1089.06	4	1088.56	4350.21	33053	1.4144	0.0015396	46.773	0.49812	4	1	10.639	2750400
3006	EEGVYGDQYQSDFQEVWDSIHK	22	QEplus005425	Mem_R1	3.7689e-17	Unmodified	_EEGVYGDQYQSDFQEVWDSIHK_	0	0	0	0	887.4	3	887.058	2658.15	38102.8	-0.22917	-0.00020329	44.944	0.46585	6	3	151.87	11550000
3007	EEGVYGDQYQSDFQEVWDSIHK	22	QEplus005427	Cyt_R1	3.7852e-09	Unmodified	_EEGVYGDQYQSDFQEVWDSIHK_	0	0	0	0	887.73	3	887.058	2658.15	37551.2	0.18172	0.0001612	45.042	0.64337	7	1	116.43	41695000
3008	EEGVYGDQYQSDFQEVWDSIHK	22	QEplus005427	Cyt_R1	6.4456e-16	Unmodified	_EEGVYGDQYQSDFQEVWDSIHK_	0	0	0	0	1329.67	2	1330.08	2658.15	31281.5	0.87449	0.0011631	45.059	0.17873	3	1	138.28	2611000
3009	EEGVYGDQYQSDFQEVWDSIHK	22	QEplus005525	Mem_R4	1.6246e-17	Unmodified	_EEGVYGDQYQSDFQEVWDSIHK_	0	0	0	0	887.39	3	887.058	2658.15	37627.5	0.51444	0.00045634	44.91	0.92898	7	1	157.97	60700000
3010	EEGVYGDQYQSDFQEVWDSIHK	22	QEplus005527	Cyt_R4	0.0079377	Unmodified	_EEGVYGDQYQSDFQEVWDSIHK_	0	0	0	0	887.39	3	887.058	2658.15	37736.8	-1.0389	-0.00092153	45.599	1.1454	4	3	43.497	2906300
3011	EEGVYGDQYQSDFQEVWDSIHK	22	QEplus005605	Mem_R5	1.1662e-05	Unmodified	_EEGVYGDQYQSDFQEVWDSIHK_	0	0	0	0	887.06	3	887.058	2658.15	37125	0.6834	0.00060621	45.236	0.5003	6	2	78.975	8029800
3012	EEGVYGDQYQSDFQEVWDSIHK	22	QEplus005607	Cyt_R5	2.0228e-12	Unmodified	_EEGVYGDQYQSDFQEVWDSIHK_	0	0	0	0	887.39	3	887.058	2658.15	37561.5	-0.4633	-0.00041098	45.541	0.53594	5	1	122.53	10864000
3013	EEGVYGDQYQSDFQEVWDSIHK	22	QEplus005427	Cyt_R1	2.7807e-05	Phospho (STY)	_EEGVYGDQYQSDFQEVWDS(ph)IHK_	1	0	0	0	914.05	3	913.713	2738.12	37910.1	-0.16722	-0.00015279	44.909	0.35713	3	1	74.525	3218900
3014	EEGVYGDQYQSDFQEVWDSIHK	22	QEplus005427	Cyt_R1	3.8725e-06	Phospho (STY)	_EEGVYGDQYQS(ph)DFQEVWDSIHK_	1	0	0	0	914.05	3	913.713	2738.12	37159.1	-0.36384	-0.00033245	47.467	0.39358	5	2	91.175	8046300
3015	EEGVYGDQYQSDFQEVWDSIHK	22	QEplus005525	Mem_R4	6.6064e-13	Phospho (STY)	_EEGVYGDQYQSDFQEVWDS(ph)IHK_	1	0	0	0	914.04	3	913.713	2738.12	37432.2	-0.53739	-0.00049102	44.695	0.53606	6	2	134.91	8645000
3016	EEGVYGDQYQSDFQEVWDSIHK	22	QEplus005525	Mem_R4	5.1173e-22	Phospho (STY)	_EEGVYGDQYQS(ph)DFQEVWDSIHK_	1	0	0	0	914.05	3	913.713	2738.12	36826.4	0.08716	7.9639e-05	47.295	0.64452	6	2	171.72	15455000
3017	EEGVYGDQYQSDFQEVWDSIHK	22	QEplus005525	Mem_R4	3.2843e-06	Phospho (STY)	_EEGVYGDQYQS(ph)DFQEVWDSIHK_	1	0	0	0	1370.57	2	1370.07	2738.12	29816.6	1.7413	0.0023857	47.306	0.25075	3	1	94.384	1119900
3018	EEGVYGDQYQSDFQEVWDSIHK	22	QEplus005605	Mem_R5	0.0002637	Phospho (STY)	_EEGVYGDQYQS(ph)DFQEVWDSIHK_	1	0	0	0	914.05	3	913.713	2738.12	37104.3	-0.095808	-8.7541e-05	47.607	0.46537	5	1	63.697	3623100
3019	EEGVYGDQYQSDFQEVWDSIHK	22	QEplus005607	Cyt_R5	4.4023e-06	Phospho (STY)	_EEGVYGDQYQSDFQEVWDS(ph)IHK_	1	0	0	0	914.05	3	913.713	2738.12	37770.5	0.20869	0.00019068	45.307	0.35738	3	1	90.37	4082200
3020	EEGVYGDQYQSDFQEVWDSIHK	22	QEplus005607	Cyt_R5	2.7538e-08	Phospho (STY)	_EEGVYGDQYQS(ph)DFQEVWDSIHK_	1	0	0	0	914.05	3	913.713	2738.12	37235.2	-1.0204	-0.00093236	47.845	0.53693	6	1	101.45	9244600
3021	EEGVYGDQYQSDFQEVWDSIHK	22	QEplus005607	Cyt_R5	0.00019974	Phospho (STY)	_EEGVYGDQYQS(ph)DFQEVWDSIHK_	1	0	0	0	1370.57	2	1370.07	2738.12	31276.8	-0.056456	-7.7348e-05	47.848	0.10741	2	1	70.889	958090
3034	EENVSEVEQNKPETVEK	17	QEplus005425	Mem_R1	3.6982e-10	Unmodified	_EENVSEVEQNKPETVEK_	0	0	0	1	663.32	3	663.32	1986.94	43245.5	-0.034835	-2.3107e-05	29.791	0.59286	5	1	109.04	12129000
3035	EENVSEVEQNKPETVEK	17	QEplus005425	Mem_R1	1.3554e-24	Unmodified	_EENVSEVEQNKPETVEK_	0	0	0	1	994.98	2	994.476	1986.94	35984	-0.18843	-0.00018739	29.789	0.38129	5	1	201.95	6534300
3036	EENVSEVEQNKPETVEK	17	QEplus005427	Cyt_R1	1.2504e-32	Unmodified	_EENVSEVEQNKPETVEK_	0	0	0	1	663.65	3	663.32	1986.94	42858.8	-0.11253	-7.4643e-05	29.876	0.88889	6	1	171.26	59241000
3037	EENVSEVEQNKPETVEK	17	QEplus005427	Cyt_R1	2.0115e-153	Unmodified	_EENVSEVEQNKPETVEK_	0	0	0	1	994.48	2	994.476	1986.94	35740.1	-0.17108	-0.00017013	29.888	0.67409	6	1	396.93	28271000
3038	EENVSEVEQNKPETVEK	17	QEplus005525	Mem_R4	1.4447e-09	Unmodified	_EENVSEVEQNKPETVEK_	0	0	0	1	663.65	3	663.32	1986.94	43059.8	0.53056	0.00035193	29.438	0.49693	5	1	102.58	12111000
3039	EENVSEVEQNKPETVEK	17	QEplus005525	Mem_R4	1.2238e-96	Unmodified	_EENVSEVEQNKPETVEK_	0	0	0	1	994.98	2	994.476	1986.94	35754.2	0.49827	0.00049552	29.44	0.42597	5	1	317.55	5389000
3040	EENVSEVEQNKPETVEK	17	QEplus005527	Cyt_R4	0.00056411	Unmodified	_EENVSEVEQNKPETVEK_	0	0	0	1	663.32	3	663.32	1986.94	43227.1	0.064865	4.3026e-05	29.512	0.55341	3	1	54.368	1325200
3041	EENVSEVEQNKPETVEK	17	QEplus005527	Cyt_R4	3.8486e-05	Unmodified	_EENVSEVEQNKPETVEK_	0	0	0	1	994.47	2	994.476	1986.94	35855	-0.23415	-0.00023285	29.509	0.21869	2	1	78.486	470880
3042	EENVSEVEQNKPETVEK	17	QEplus005605	Mem_R5	0.041186	Unmodified	_EENVSEVEQNKPETVEK_	0	0	0	1	663.32	3	663.32	1986.94	42955.8	0.66929	0.00044396	29.785	0.35207	4	1	15.592	2517700
3043	EENVSEVEQNKPETVEK	17	QEplus005605	Mem_R5	2.1043e-09	Unmodified	_EENVSEVEQNKPETVEK_	0	0	0	1	994.98	2	994.476	1986.94	36321.9	0.49901	0.00049625	29.761	0.25797	3	1	129.37	806820
3044	EENVSEVEQNKPETVEK	17	QEplus005607	Cyt_R5	0.00010461	Unmodified	_EENVSEVEQNKPETVEK_	0	0	0	1	663.32	3	663.32	1986.94	43501.8	-0.054246	-3.5983e-05	29.94	0.31373	3	1	56.906	2947900
3045	EENVSEVEQNKPETVEK	17	QEplus005607	Cyt_R5	1.8752e-32	Unmodified	_EENVSEVEQNKPETVEK_	0	0	0	1	994.98	2	994.476	1986.94	36070	0.27568	0.00027415	29.953	0.24788	3	1	216.34	1389000
3046	EENVSEVEQNKPETVEK	17	QEplus005425	Mem_R1	0.00090382	Phospho (STY)	_EENVS(ph)EVEQNKPETVEK_	1	0	0	1	689.97	3	689.975	2066.9	42486.5	0.13084	9.0274e-05	31.546	0.32682	4	1	54.658	2053900
3047	EENVSEVEQNKPETVEK	17	QEplus005425	Mem_R1	1.2803e-16	Phospho (STY)	_EENVS(ph)EVEQNKPETVEK_	1	0	0	1	1034.46	2	1034.46	2066.9	35291.3	0.4201	0.00043458	31.538	0.3035	3	1	168.41	1588300
3048	EENVSEVEQNKPETVEK	17	QEplus005425	Mem_R1	0.0020583	Phospho (STY)	_EENVS(ph)EVEQNKPETVEK_	1	0	0	1	1034.46	2	1034.46	2066.9	n. def.	n. def.	n. def.	31.647	1		1	59.57
3049	EENVSEVEQNKPETVEK	17	QEplus005427	Cyt_R1	1.442e-12	Phospho (STY)	_EENVS(ph)EVEQNKPETVEK_	1	0	0	1	690.31	3	689.975	2066.9	42205	-0.020782	-1.4339e-05	31.679	0.98894	6	1	144.01	50584000
3050	EENVSEVEQNKPETVEK	17	QEplus005427	Cyt_R1	2.5804e-113	Phospho (STY)	_EENVS(ph)EVEQNKPETVEK_	1	0	0	1	1034.46	2	1034.46	2066.9	34596.3	0.020905	2.1626e-05	31.679	0.70614	6	1	349.47	47689000
3051	EENVSEVEQNKPETVEK	17	QEplus005525	Mem_R4	3.3718e-96	Phospho (STY)	_EENVS(ph)EVEQNKPETVEK_	1	0	0	1	1034.96	2	1034.46	2066.9	34753.1	0.39143	0.00040492	31.235	0.74751	6	2	328.8	22237000
3052	EENVSEVEQNKPETVEK	17	QEplus005525	Mem_R4	5.7272e-10	Phospho (STY)	_EENVS(ph)EVEQNKPETVEK_	1	0	0	1	690.31	3	689.975	2066.9	42317.9	-0.15199	-0.00010487	31.219	0.71189	6	1	136.68	26905000
3053	EENVSEVEQNKPETVEK	17	QEplus005527	Cyt_R4	0.0067958	Phospho (STY)	_EENVS(ph)EVEQNKPETVEK_	1	0	0	1	690.31	3	689.975	2066.9	42336.4	0.12316	8.4974e-05	31.366	0.49094	5	1	47.808	5639900
3054	EENVSEVEQNKPETVEK	17	QEplus005527	Cyt_R4	9.168e-32	Phospho (STY)	_EENVS(ph)EVEQNKPETVEK_	1	0	0	1	1034.46	2	1034.46	2066.9	34985.3	1.0122	0.0010471	31.37	0.56608	5	1	219.01	5171700
3055	EENVSEVEQNKPETVEK	17	QEplus005605	Mem_R5	4.1569e-23	Phospho (STY)	_EENVS(ph)EVEQNKPETVEK_	1	0	0	1	1034.46	2	1034.46	2066.9	36447.2	1.1863	0.0012272	31.618	0.42683	5	1	185.02	1595400
3056	EENVSEVEQNKPETVEK	17	QEplus005607	Cyt_R5	2.1364e-23	Phospho (STY)	_EENVS(ph)EVEQNKPETVEK_	1	0	0	1	1034.46	2	1034.46	2066.9	35153.2	0.27624	0.00028576	31.783	0.42564	5	1	195.38	4094200
3057	EENVSEVEQNKPETVEK	17	QEplus005607	Cyt_R5	2.5655e-09	Phospho (STY)	_EENVS(ph)EVEQNKPETVEK_	1	0	0	1	690.31	3	689.975	2066.9	42506.5	-0.20484	-0.00014134	31.785	0.53202	4	1	122.53	3592000
3129	EGVNEQEQQPWTDQFEK	17	QEplus005425	Mem_R1	1.5111e-43	Unmodified	_EGVNEQEQQPWTDQFEK_	0	0	0	0	1046.97	2	1046.47	2090.92	34397.2	0.7751	0.00081112	38.185	0.67723	6	1	309	20896000
3130	EGVNEQEQQPWTDQFEK	17	QEplus005425	Mem_R1	0.00082893	Unmodified	_EGVNEQEQQPWTDQFEK_	0	0	0	0	698.31	3	697.98	2090.92	42644.2	0.60628	0.00042317	38.173	0.35633	7	1	53.453	3333700
3131	EGVNEQEQQPWTDQFEK	17	QEplus005427	Cyt_R1	5.0642e-43	Unmodified	_EGVNEQEQQPWTDQFEK_	0	0	0	0	1046.97	2	1046.47	2090.92	34360.8	0.12016	0.00012575	38.271	1.2046	7	1	308.58	82518000
3132	EGVNEQEQQPWTDQFEK	17	QEplus005427	Cyt_R1	0.00046344	Unmodified	_EGVNEQEQQPWTDQFEK_	0	0	0	0	697.98	3	697.98	2090.92	42533.7	0.41417	0.00028908	38.268	0.28314	5	1	63.374	4766300
3133	EGVNEQEQQPWTDQFEK	17	QEplus005525	Mem_R4	3.9139e-33	Unmodified	_EGVNEQEQQPWTDQFEK_	0	0	0	0	1046.46	2	1046.47	2090.92	34377.3	-0.63216	-0.00066153	38.001	1.2078	6	2	281.32	187620000
3134	EGVNEQEQQPWTDQFEK	17	QEplus005525	Mem_R4	0.0004947	Unmodified	_EGVNEQEQQPWTDQFEK_	0	0	0	0	698.31	3	697.98	2090.92	42048.9	-0.74272	-0.00051841	38.009	0.4272	5	1	62.525	7030700
3135	EGVNEQEQQPWTDQFEK	17	QEplus005527	Cyt_R4	7.0964e-25	Unmodified	_EGVNEQEQQPWTDQFEK_	0	0	0	0	1046.47	2	1046.47	2090.92	34457.2	0.39818	0.00041668	38.158	1.1379	7	3	260.5	31938000
3136	EGVNEQEQQPWTDQFEK	17	QEplus005527	Cyt_R4	0.035829	Unmodified	_EGVNEQEQQPWTDQFEK_	0	0	0	0	697.98	3	697.98	2090.92	42642.1	0.28816	0.00020113	38.187	0.5692	4	1	22.653	1320000
3137	EGVNEQEQQPWTDQFEK	17	QEplus005605	Mem_R5	1.6219e-33	Unmodified	_EGVNEQEQQPWTDQFEK_	0	0	0	0	1046.97	2	1046.47	2090.92	34390.7	0.32103	0.00033595	38.352	0.78256	7	1	282.91	35358000
3138	EGVNEQEQQPWTDQFEK	17	QEplus005605	Mem_R5	0.01172	Unmodified	_EGVNEQEQQPWTDQFEK_	0	0	0	0	697.98	3	697.98	2090.92	43380.5	0.043333	3.0245e-05	38.37	0.28407	4	1	41.524	1539800
3139	EGVNEQEQQPWTDQFEK	17	QEplus005607	Cyt_R5	5.1928e-43	Unmodified	_EGVNEQEQQPWTDQFEK_	0	0	0	0	1046.97	2	1046.47	2090.92	34377.4	0.026647	2.7885e-05	38.558	0.81876	6	1	302.28	53118000
3140	EGVNEQEQQPWTDQFEK	17	QEplus005607	Cyt_R5	0.00026185	Unmodified	_EGVNEQEQQPWTDQFEK_	0	0	0	0	697.98	3	697.98	2090.92	42342.8	-0.25362	-0.00017702	38.57	0.42605	4	1	68.845	2731900
3141	EGVNEQEQQPWTDQFEKLEK	20	QEplus005425	Mem_R1	2.7501e-19	Unmodified	_EGVNEQEQQPWTDQFEKLEK_	0	0	0	1	821.72	3	821.387	2461.14	38464.7	0.56596	0.00046487	39.07	1.3489	8	2	176.46	126460000
3142	EGVNEQEQQPWTDQFEKLEK	20	QEplus005425	Mem_R1	8.7184e-34	Unmodified	_EGVNEQEQQPWTDQFEKLEK_	0	0	0	1	1232.08	2	1231.58	2461.14	31654.5	0.66707	0.00082155	39.1	0.46039	5	1	268.59	11415000
3143	EGVNEQEQQPWTDQFEKLEK	20	QEplus005427	Cyt_R1	2.2141e-11	Unmodified	_EGVNEQEQQPWTDQFEKLEK_	0	0	0	1	821.72	3	821.387	2461.14	38902.7	0.094823	7.7886e-05	39.19	0.99278	7	1	136.49	150800000
3144	EGVNEQEQQPWTDQFEKLEK	20	QEplus005427	Cyt_R1	4.5139e-44	Unmodified	_EGVNEQEQQPWTDQFEKLEK_	0	0	0	1	1232.08	2	1231.58	2461.14	31259.2	0.16286	0.00020058	39.19	0.39009	2	1	297.56	23562000
3145	EGVNEQEQQPWTDQFEKLEK	20	QEplus005605	Mem_R5	0.028335	Unmodified	_EGVNEQEQQPWTDQFEKLEK_	0	0	0	1	821.39	3	821.387	2461.14	39505.9	-2.0511	-0.0016848	39.264	0.89012	2	1	35.676	8211800
3146	EGVNEQEQQPWTDQFEKLEKEVSENLDINDEIEK	34	QEplus005425	Mem_R1	0.018991	Unmodified	_EGVNEQEQQPWTDQFEKLEKEVSENLDINDEIEK_	0	0	0	2	1023.98	4	1023.23	4088.9	34557.9	-1.783	-0.0018244	48.063	0.41122	6	1	24.769	4889400
3147	EGVNEQEQQPWTDQFEKLEKEVSENLDINDEIEK	34	QEplus005427	Cyt_R1	1.7409e-11	Unmodified	_EGVNEQEQQPWTDQFEKLEKEVSENLDINDEIEK_	0	0	0	2	1023.73	4	1023.23	4088.9	34383.6	0.2127	0.00021764	48.271	0.73001	7	1	103.01	24272000
3148	EGVNEQEQQPWTDQFEKLEKEVSENLDINDEIEK	34	QEplus005427	Cyt_R1	6.0429e-40	Unmodified	_EGVNEQEQQPWTDQFEKLEKEVSENLDINDEIEK_	0	0	0	2	1364.64	3	1363.97	4088.9	30069.3	0.48063	0.00065557	48.257	0.50788	7	2	203.59	11108000
3149	EGVNEQEQQPWTDQFEKLEKEVSENLDINDEIEK	34	QEplus005525	Mem_R4	0.0073069	Unmodified	_EGVNEQEQQPWTDQFEKLEKEVSENLDINDEIEK_	0	0	0	2	1023.98	4	1023.23	4088.9	34856.1	-0.95395	-0.00097612	48.122	0.41082	7	1	31.056	3403000
3150	EGVNEQEQQPWTDQFEKLEKEVSENLDINDEIEK	34	QEplus005605	Mem_R5	0.0067279	Unmodified	_EGVNEQEQQPWTDQFEKLEKEVSENLDINDEIEK_	0	0	0	2	1024.24	4	1023.23	4088.9	35558.8	-0.17441	-0.00017846	48.513	0.39349	3	2	31.368	2309100
3281	EKGFTHIDMNAHITK	15	QEplus005425	Mem_R1	7.2847e-05	Unmodified	_EKGFTHIDMNAHITK_	0	0	0	1	581.63	3	581.295	1740.86	45893.8	-0.28036	-0.00016297	31.484	1.1377	6	1	67.846	8705900
3282	EKGFTHIDMNAHITK	15	QEplus005425	Mem_R1	1.2549e-15	Unmodified	_EKGFTHIDMNAHITK_	0	0	0	1	871.94	2	871.438	1740.86	38429.1	-0.59234	-0.00051619	31.467	0.62094	4	1	178.15	1847600
3283	EKGFTHIDMNAHITK	15	QEplus005427	Cyt_R1	2.6572e-06	Unmodified	_EKGFTHIDMNAHITK_	0	0	0	1	581.29	3	581.295	1740.86	45508.6	-0.10227	-5.9451e-05	31.542	0.81255	5	1	102.65	9848400
3284	EKGFTHIDMNAHITK	15	QEplus005427	Cyt_R1	2.2852e-23	Unmodified	_EKGFTHIDMNAHITK_	0	0	0	1	871.94	2	871.438	1740.86	37407.1	-0.95832	-0.00083512	31.553	0.49582	4	1	205.87	3460000
3285	EKGFTHIDMNAHITK	15	QEplus005525	Mem_R4	9.6656e-05	Unmodified	_EKGFTHIDMNAHITK_	0	0	0	1	581.29	3	581.295	1740.86	45878.2	0.088893	5.1673e-05	31.577	1.6329	6	2	67.416	9530600
3286	EKGFTHIDMNAHITK	15	QEplus005525	Mem_R4	9.0276e-22	Unmodified	_EKGFTHIDMNAHITK_	0	0	0	1	871.44	2	871.438	1740.86	37324.4	0.10659	9.2883e-05	31.601	0.74604	4	1	187.97	2803700
3287	EKGFTHIDMNAHITK	15	QEplus005527	Cyt_R4	0.040257	Unmodified	_EKGFTHIDMNAHITK_	0	0	0	1	581.63	3	581.295	1740.86	45720.2	-0.70699	-0.00041097	39.451	1.245	2	1	12.799	918850
3288	EKGFTHIDMNAHITK	15	QEplus005527	Cyt_R4	0.033009	Unmodified	_EKGFTHIDMNAHITK_	0	0	0	1	581.29	3	581.295	1740.86	45720.2	-0.15781	-9.1731e-05	40.01	1.2131	2	1	26.21	1117100
3289	EKGFTHIDMNAHITK	15	QEplus005605	Mem_R5	3.9324e-07	Unmodified	_EKGFTHIDMNAHITK_	0	0	0	1	581.29	3	581.295	1740.86	45548.6	-0.064447	-3.7462e-05	32.615	2.2876	4	2	95.067	3586300
3290	EKGFTHIDMNAHITK	15	QEplus005605	Mem_R5	0.0010104	Unmodified	_EKGFTHIDMNAHITK_	0	0	0	1	871.44	2	871.438	1740.86	38391.6	0.065497	5.7077e-05	32.733	1.4798	3	2	60.157	981040
3291	EKGFTHIDMNAHITK	15	QEplus005605	Mem_R5	0.046746	Unmodified	_EKGFTHIDMNAHITK_	0	0	0	1	581.3	3	581.295	1740.86	45548.6	0.72769	0.000423	34.171	0.53647	2	1	17.489	1112600
3292	EKGFTHIDMNAHITK	15	QEplus005607	Cyt_R5	0.0068817	Unmodified	_EKGFTHIDMNAHITK_	0	0	0	1	581.29	3	581.295	1740.86	46119.2	0.12659	7.3583e-05	36.344	2.7419	3	1	36.775	2541700
3293	EKGFTHIDMNAHITK	15	QEplus005425	Mem_R1	0.00014487	Oxidation (M)	_EKGFTHIDM(ox)NAHITK_	0	0	1	1	586.63	3	586.626	1756.86	46373.4	1.6368	0.00096022	31.458	0.69947	5	1	79.805	5569500
3294	EKGFTHIDMNAHITK	15	QEplus005425	Mem_R1	0.0002284	Oxidation (M)	_EKGFTHIDM(ox)NAHITK_	0	0	1	1	879.44	2	879.436	1756.86	37586.6	0.4608	0.00040524	31.47	0.29228	4	1	85.536	726760
3295	EKGFTHIDMNAHITK	15	QEplus005427	Cyt_R1	0.00014691	Oxidation (M)	_EKGFTHIDM(ox)NAHITK_	0	0	1	1	879.44	2	879.436	1756.86	37333.8	1.0614	0.00093347	31.552	0.24757	4	1	90.793	1446900
3296	EKGFTHIDMNAHITK	15	QEplus005525	Mem_R4	0.00098017	Oxidation (M)	_EKGFTHIDM(ox)NAHITK_	0	0	1	1	586.96	3	586.626	1756.86	45268.5	0.050069	2.9372e-05	29.063	0.60433	4	1	57.148	4446500
3297	EKGFTHIDMNAHITK	15	QEplus005525	Mem_R4	0.00025813	Oxidation (M)	_EKGFTHIDM(ox)NAHITK_	0	0	1	1	879.94	2	879.436	1756.86	37263	0.11607	0.00010207	29.073	0.31916	3	1	83.617	877500
3298	EKGFTHIDMNAHITK	15	QEplus005525	Mem_R4	0.02979	Oxidation (M)	_EKGFTHIDM(ox)NAHITK_	0	0	1	1	879.44	2	879.436	1756.86	39267.1	2.3047	0.0020268	31.612	0.42622	3	1	42.809	548130
3310	EKPDHVDAWLR	11	QEplus005425	Mem_R1	0.00091358	Unmodified	_EKPDHVDAWLR_	0	0	0	1	455.9	3	455.902	1364.68	52258.4	-0.5412	-0.00024673	32.67	2.1189	6	3	67.385	61377000
3311	EKPDHVDAWLR	11	QEplus005425	Mem_R1	1.2104e-06	Unmodified	_EKPDHVDAWLR_	0	0	0	1	683.35	2	683.349	1364.68	42671.3	-0.20431	-0.00013962	32.669	1.0772	6	2	164.85	33119000
3312	EKPDHVDAWLR	11	QEplus005427	Cyt_R1	0.00017524	Unmodified	_EKPDHVDAWLR_	0	0	0	1	455.9	3	455.902	1364.68	51053.3	-0.25138	-0.0001146	32.777	1.6648	6	2	87.184	78056000
3313	EKPDHVDAWLR	11	QEplus005427	Cyt_R1	0.00013571	Unmodified	_EKPDHVDAWLR_	0	0	0	1	683.35	2	683.349	1364.68	42206.8	0.38638	0.00026403	32.777	1.0247	6	2	110.53	46286000
3314	EKPDHVDAWLR	11	QEplus005525	Mem_R4	0.00066623	Unmodified	_EKPDHVDAWLR_	0	0	0	1	455.9	3	455.902	1364.68	52000.2	-0.36374	-0.00016583	32.745	2.2034	6	3	70.488	85865000
3315	EKPDHVDAWLR	11	QEplus005525	Mem_R4	0.00036717	Unmodified	_EKPDHVDAWLR_	0	0	0	1	683.35	2	683.349	1364.68	42373.7	-0.023917	-1.6343e-05	32.758	1.3852	6	2	93.096	44700000
3316	EKPDHVDAWLR	11	QEplus005527	Cyt_R4	0.0020776	Unmodified	_EKPDHVDAWLR_	0	0	0	1	455.9	3	455.902	1364.68	52400.9	0.31602	0.00014408	34.511	2.0669	4	3	53.237	1183600
3317	EKPDHVDAWLR	11	QEplus005527	Cyt_R4	0.017311	Unmodified	_EKPDHVDAWLR_	0	0	0	1	683.35	2	683.349	1364.68	42976.8	0.51251	0.00035022	34.546	1.3903	2	1	43.282	601220
3318	EKPDHVDAWLR	11	QEplus005527	Cyt_R4	0.046545	Unmodified	_EKPDHVDAWLR_	0	0	0	1	683.35	2	683.349	1364.68	43437.3	0.46381	0.00031694	35.806	1.2102	2	1	34.721	514570
3319	EKPDHVDAWLR	11	QEplus005527	Cyt_R4	0.012534	Unmodified	_EKPDHVDAWLR_	0	0	0	1	683.35	2	683.349	1364.68	43437.3	-0.15099	-0.00010318	36.798	1.2746	2	1	55.567	626500
3320	EKPDHVDAWLR	11	QEplus005527	Cyt_R4	0.0029359	Unmodified	_EKPDHVDAWLR_	0	0	0	1	683.35	2	683.349	1364.68	42543.9	0.30763	0.00021022	38.372	2.9887	2	3	57.347	1436300
3321	EKPDHVDAWLR	11	QEplus005527	Cyt_R4	0.0010722	Unmodified	_EKPDHVDAWLR_	0	0	0	1	455.9	3	455.902	1364.68	52455.6	0.08983	4.0954e-05	38.632	5.497	3	5	65.395	2440300
3322	EKPDHVDAWLR	11	QEplus005605	Mem_R5	0.0010722	Unmodified	_EKPDHVDAWLR_	0	0	0	1	455.9	3	455.902	1364.68	51886.6	-0.13798	-6.2907e-05	33.323	2.3204	5	3	65.395	20627000
3323	EKPDHVDAWLR	11	QEplus005605	Mem_R5	0.0028884	Unmodified	_EKPDHVDAWLR_	0	0	0	1	683.35	2	683.349	1364.68	42078.4	0.29102	0.00019887	33.299	1.8563	5	2	63.694	11678000
3324	EKPDHVDAWLR	11	QEplus005607	Cyt_R5	0.00030971	Unmodified	_EKPDHVDAWLR_	0	0	0	1	455.9	3	455.902	1364.68	51325.1	0.14618	6.6645e-05	35.609	3.876	4	4	74.962	9879400
3325	EKPDHVDAWLR	11	QEplus005607	Cyt_R5	8.1319e-05	Unmodified	_EKPDHVDAWLR_	0	0	0	1	683.35	2	683.349	1364.68	42358.5	0.23723	0.00016211	35.886	3.3795	4	4	125.57	5850800
3326	EKPDHVDAWLR	11	QEplus005607	Cyt_R5	0.035537	Unmodified	_EKPDHVDAWLR_	0	0	0	1	455.9	3	455.902	1364.68	51657.1	0.75898	0.00034602	38.288	0.5697	2	1	26.465	677530
3327	EKPDHVDAWLRLGLVQTQNEKELNGISALEECLK	34	QEplus005425	Mem_R1	0.031855	Unmodified	_EKPDHVDAWLRLGLVQTQNEKELNGISALEECLK_	0	0	0	3	984.51	4	984.01	3932.01	38875.7	2.3137	0.0022767	43.722	0.39361	2	1	18.498	707090
3375	ELNGISALEECLK	13	QEplus005425	Mem_R1	5.9251e-05	Unmodified	_ELNGISALEECLK_	0	0	0	0	738.87	2	738.374	1474.73	41700.7	-1.3922	-0.0010279	42.658	0.29277	4	1	100.72	2530400
3376	ELNGISALEECLK	13	QEplus005427	Cyt_R1	3.0376e-07	Unmodified	_ELNGISALEECLK_	0	0	0	0	738.37	2	738.374	1474.73	42272.8	0.38291	0.00028273	42.777	0.31945	3	1	137.17	3476500
3377	ELNGISALEECLK	13	QEplus005525	Mem_R4	3.9222e-05	Unmodified	_ELNGISALEECLK_	0	0	0	0	738.37	2	738.374	1474.73	40912.5	0.21561	0.0001592	42.567	0.89845	5	2	107.06	30487000
3378	ELNGISALEECLK	13	QEplus005527	Cyt_R4	1.4533e-05	Unmodified	_ELNGISALEECLK_	0	0	0	0	738.37	2	738.374	1474.73	41104.5	0.2893	0.00021361	42.781	1.0073	4	2	114.86	2878400
3379	ELNGISALEECLK	13	QEplus005605	Mem_R5	8.5134e-06	Unmodified	_ELNGISALEECLK_	0	0	0	0	738.38	2	738.374	1474.73	40863.4	-0.014962	-1.1048e-05	42.928	0.50636	4	1	116.77	11533000
3380	ELNGISALEECLK	13	QEplus005607	Cyt_R5	7.5645e-08	Unmodified	_ELNGISALEECLK_	0	0	0	0	738.88	2	738.374	1474.73	41267.9	-0.76078	-0.00056174	43.182	0.64086	4	1	139.86	13069000
3381	ELNGISALEECLKLDPK	17	QEplus005425	Mem_R1	5.0018e-06	Unmodified	_ELNGISALEECLKLDPK_	0	0	0	1	644	3	643.671	1927.99	43526.9	-0.39485	-0.00025415	43.123	0.4237	4	1	75.143	11303000
3382	ELNGISALEECLKLDPK	17	QEplus005425	Mem_R1	6.4999e-24	Unmodified	_ELNGISALEECLKLDPK_	0	0	0	1	965	2	965.004	1927.99	35743.2	0.0062972	6.0769e-06	43.127	0.24522	4	1	185.32	7889700
3383	ELNGISALEECLKLDPK	17	QEplus005427	Cyt_R1	2.9806e-05	Unmodified	_ELNGISALEECLKLDPK_	0	0	0	1	644	3	643.671	1927.99	44177	0.095151	6.1246e-05	43.209	0.39751	4	1	72.433	9445800
3384	ELNGISALEECLKLDPK	17	QEplus005427	Cyt_R1	6.4999e-24	Unmodified	_ELNGISALEECLKLDPK_	0	0	0	1	965.5	2	965.004	1927.99	35824.2	-0.56211	-0.00054244	43.235	0.32652	4	1	185.32	8542300
3385	ELNGISALEECLKLDPK	17	QEplus005525	Mem_R4	0.00060432	Unmodified	_ELNGISALEECLKLDPK_	0	0	0	1	644.01	3	643.671	1927.99	43860.8	-0.32409	-0.00020861	43.05	0.39282	4	1	52.569	4550100
3386	ELNGISALEECLKLDPK	17	QEplus005525	Mem_R4	1.9394e-12	Unmodified	_ELNGISALEECLKLDPK_	0	0	0	1	965	2	965.004	1927.99	36887.5	-0.52945	-0.00051092	43.045	0.35717	4	1	143.56	4262700
3387	ELNGISALEECLKLDPKNLEAMK	23	QEplus005425	Mem_R1	4.512e-06	Unmodified	_ELNGISALEECLKLDPKNLEAMK_	0	0	0	2	873.12	3	872.452	2614.33	38248.1	1.9407	0.0016931	43.742	0.28602	4	1	88.872	1591300
3817	EVSENLDINDEIEK	14	QEplus005425	Mem_R1	1.4697e-15	Unmodified	_EVSENLDINDEIEK_	0	0	0	0	823.89	2	823.891	1645.77	39021.2	-0.56004	-0.00046141	37.246	0.46236	3	1	178.53	9560300
3818	EVSENLDINDEIEK	14	QEplus005427	Cyt_R1	6.1405e-22	Unmodified	_EVSENLDINDEIEK_	0	0	0	0	823.89	2	823.891	1645.77	38457.2	-0.069617	-5.7357e-05	37.349	0.53098	6	1	196.16	33614000
3819	EVSENLDINDEIEK	14	QEplus005525	Mem_R4	3.8983e-15	Unmodified	_EVSENLDINDEIEK_	0	0	0	0	823.89	2	823.891	1645.77	38877.7	-0.087912	-7.243e-05	37.074	0.63842	6	1	168.71	14523000
3820	EVSENLDINDEIEK	14	QEplus005527	Cyt_R4	3.1706e-05	Unmodified	_EVSENLDINDEIEK_	0	0	0	0	824.4	2	823.891	1645.77	38591.5	2.337	0.0019255	37.222	1.0971	4	1	98.105	2690200
3821	EVSENLDINDEIEK	14	QEplus005605	Mem_R5	0.00021713	Unmodified	_EVSENLDINDEIEK_	0	0	0	0	824.4	2	823.891	1645.77	37868.5	-0.15877	-0.00013081	37.43	0.24854	3	1	75.088	1097000
3822	EVSENLDINDEIEK	14	QEplus005427	Cyt_R1	6.6606e-22	Phospho (STY)	_EVS(ph)ENLDINDEIEK_	1	0	0	0	863.87	2	863.875	1725.73	38477.2	0.62951	0.00054382	40.898	0.45961	4	1	200.19	11157000
3823	EVSENLDINDEIEK	14	QEplus005525	Mem_R4	7.7468e-15	Phospho (STY)	_EVS(ph)ENLDINDEIEK_	1	0	0	0	863.87	2	863.875	1725.73	37578.1	-0.2202	-0.00019023	40.521	0.63939	5	1	167.03	14326000
3824	EVSENLDINDEIEK	14	QEplus005527	Cyt_R4	5.0786e-05	Phospho (STY)	_EVS(ph)ENLDINDEIEK_	1	0	0	0	863.87	2	863.875	1725.73	37650	-0.45	-0.00038874	40.651	0.50297	4	1	100.4	6018100
3825	EVSENLDINDEIEK	14	QEplus005607	Cyt_R5	4.7162e-05	Phospho (STY)	_EVS(ph)ENLDINDEIEK_	1	0	0	0	863.87	2	863.875	1725.73	38271.1	-0.72374	-0.00062522	40.986	0.24851	3	1	101.75	2096000
3826	EVSENLDINDEIEKEENVSEVEQNK	25	QEplus005525	Mem_R4	9.5421e-05	Phospho (STY)	_EVSENLDINDEIEKEENVS(ph)EVEQNK_	1	0	0	1	1005.11	3	1004.78	3011.31	34916.4	1.0672	0.0010723	39.774	0.21206	2	1	67.283	2131400
3827	EVSENLDINDEIEKEENVSEVEQNKPETVEK	31	QEplus005425	Mem_R1	1.6883e-84	Unmodified	_EVSENLDINDEIEKEENVSEVEQNKPETVEK_	0	0	0	2	1206.58	3	1205.91	3614.7	31907.7	-0.80288	-0.0009682	37.343	0.92432	9	2	281.63	282030000
3828	EVSENLDINDEIEKEENVSEVEQNKPETVEK	31	QEplus005425	Mem_R1	5.8073e-99	Unmodified	_EVSENLDINDEIEKEENVSEVEQNKPETVEK_	0	0	0	2	904.93	4	904.681	3614.7	36566.5	-1.2615	-0.0011412	37.353	1.2451	9	3	311.39	501980000
3829	EVSENLDINDEIEKEENVSEVEQNKPETVEK	31	QEplus005425	Mem_R1	0.048326	Unmodified	_EVSENLDINDEIEKEENVSEVEQNKPETVEK_	0	0	0	2	724.35	5	723.946	3614.7	40593.3	-0.84819	-0.00061404	37.337	0.32051	5	1	9.3946	3044400
3830	EVSENLDINDEIEKEENVSEVEQNKPETVEK	31	QEplus005427	Cyt_R1	7.9752e-39	Unmodified	_EVSENLDINDEIEKEENVSEVEQNKPETVEK_	0	0	0	2	904.93	4	904.681	3614.7	36504.2	-0.16114	-0.00014578	37.421	1.273	10	2	202.98	424500000
3831	EVSENLDINDEIEKEENVSEVEQNKPETVEK	31	QEplus005427	Cyt_R1	3.1658e-130	Unmodified	_EVSENLDINDEIEKEENVSEVEQNKPETVEK_	0	0	0	2	1206.58	3	1205.91	3614.7	31845.5	-0.49883	-0.00060155	37.421	1.1677	9	2	342.12	411590000
3832	EVSENLDINDEIEKEENVSEVEQNKPETVEK	31	QEplus005525	Mem_R4	5.5864e-71	Unmodified	_EVSENLDINDEIEKEENVSEVEQNKPETVEK_	0	0	0	2	905.18	4	904.681	3614.7	36463.7	-0.40966	-0.00037061	37.147	1.5978	9	2	252.67	355920000
3833	EVSENLDINDEIEKEENVSEVEQNKPETVEK	31	QEplus005525	Mem_R4	3.9531e-131	Unmodified	_EVSENLDINDEIEKEENVSEVEQNKPETVEK_	0	0	0	2	1206.58	3	1205.91	3614.7	31821.7	-0.63018	-0.00075994	37.148	1.4198	9	2	357.24	345140000
3834	EVSENLDINDEIEKEENVSEVEQNKPETVEK	31	QEplus005527	Cyt_R4	1.3218e-84	Unmodified	_EVSENLDINDEIEKEENVSEVEQNKPETVEK_	0	0	0	2	1206.58	3	1205.91	3614.7	31790.3	-0.068816	-8.2985e-05	37.284	2.214	6	2	284.27	20352000
3835	EVSENLDINDEIEKEENVSEVEQNKPETVEK	31	QEplus005527	Cyt_R4	7.7713e-29	Unmodified	_EVSENLDINDEIEKEENVSEVEQNKPETVEK_	0	0	0	2	904.93	4	904.681	3614.7	36803.9	-0.2267	-0.00020509	37.324	2.3564	6	3	173.68	22321000
3836	EVSENLDINDEIEKEENVSEVEQNKPETVEK	31	QEplus005605	Mem_R5	4.4555e-149	Unmodified	_EVSENLDINDEIEKEENVSEVEQNKPETVEK_	0	0	0	2	904.93	4	904.681	3614.7	36587.8	-0.34748	-0.00031436	37.472	1.3861	9	3	363.33	221810000
3837	EVSENLDINDEIEKEENVSEVEQNKPETVEK	31	QEplus005605	Mem_R5	1.6728e-98	Unmodified	_EVSENLDINDEIEKEENVSEVEQNKPETVEK_	0	0	0	2	1206.24	3	1205.91	3614.7	31744.1	-0.48267	-0.00058206	37.464	1.4219	9	3	303.74	195900000
3838	EVSENLDINDEIEKEENVSEVEQNKPETVEK	31	QEplus005607	Cyt_R5	4.7987e-170	Unmodified	_EVSENLDINDEIEKEENVSEVEQNKPETVEK_	0	0	0	2	1206.24	3	1205.91	3614.7	31949.2	-0.8432	-0.0010168	37.673	1.3501	9	2	399.05	183090000
3839	EVSENLDINDEIEKEENVSEVEQNKPETVEK	31	QEplus005607	Cyt_R5	2.889e-98	Unmodified	_EVSENLDINDEIEKEENVSEVEQNKPETVEK_	0	0	0	2	904.93	4	904.681	3614.7	36611.2	-0.18106	-0.0001638	37.682	1.6012	9	2	294.37	202070000
3840	EVSENLDINDEIEKEENVSEVEQNKPETVEK	31	QEplus005425	Mem_R1	1.1188e-28	Phospho (STY)	_EVSENLDINDEIEKEENVS(ph)EVEQNKPETVEK_	1	0	0	2	924.92	4	924.673	3694.66	36258.7	0.28359	0.00026223	38.243	0.85471	8	1	171.2	23076000
3841	EVSENLDINDEIEKEENVSEVEQNKPETVEK	31	QEplus005425	Mem_R1	3.8201e-149	Phospho (STY)	_EVSENLDINDEIEKEENVS(ph)EVEQNKPETVEK_	1	0	0	2	1232.9	3	1232.56	3694.66	31448.5	0.71636	0.00088296	38.244	0.57037	8	1	374.61	24142000
3842	EVSENLDINDEIEKEENVSEVEQNKPETVEK	31	QEplus005427	Cyt_R1	2.3252e-98	Phospho (STY)	_EVSENLDINDEIEKEENVS(ph)EVEQNKPETVEK_	1	0	0	2	1233.23	3	1232.56	3694.66	31079.2	-0.16382	-0.00020192	38.376	0.67272	8	1	308.25	246890000
3843	EVSENLDINDEIEKEENVSEVEQNKPETVEK	31	QEplus005427	Cyt_R1	3.4708e-71	Phospho (STY)	_EVSENLDINDEIEKEENVS(ph)EVEQNKPETVEK_	1	0	0	2	924.92	4	924.673	3694.66	36186.7	-0.20753	-0.00019189	38.381	0.67272	8	1	261.71	150930000
3844	EVSENLDINDEIEKEENVSEVEQNKPETVEK	31	QEplus005427	Cyt_R1	2.2425e-07	Phospho (STY)	_EVSENLDINDEIEKEENVS(ph)EVEQNKPETVEK_	1	0	0	2	1233.23	3	1232.56	3694.66	31079.2	0.18484	0.00022783	39.058	0.60268	6	1	81.721	26583000
3845	EVSENLDINDEIEKEENVSEVEQNKPETVEK	31	QEplus005427	Cyt_R1	0.0037418	Phospho (STY)	_EVS(ph)ENLDINDEIEKEENVSEVEQNKPETVEK_	1	0	0	2	925.43	4	924.673	3694.66	36138.1	-0.53076	-0.00049078	39.056	0.56717	6	1	44.641	13904000
3846	EVSENLDINDEIEKEENVSEVEQNKPETVEK	31	QEplus005525	Mem_R4	1.424e-113	Phospho (STY)	_EVSENLDINDEIEKEENVS(ph)EVEQNKPETVEK_	1	0	0	2	924.92	4	924.673	3694.66	36197.7	-0.53944	-0.00049881	38.069	0.71134	9	1	324.57	576310000
3847	EVSENLDINDEIEKEENVSEVEQNKPETVEK	31	QEplus005525	Mem_R4	2.737e-113	Phospho (STY)	_EVSENLDINDEIEKEENVS(ph)EVEQNKPETVEK_	1	0	0	2	1232.89	3	1232.56	3694.66	31290.2	-0.89222	-0.0010997	38.07	0.67593	10	1	324.91	944270000
3848	EVSENLDINDEIEKEENVSEVEQNKPETVEK	31	QEplus005525	Mem_R4	9.0988e-149	Phospho (STY)	_EVS(ph)ENLDINDEIEKEENVSEVEQNKPETVEK_	1	0	0	2	1233.23	3	1232.56	3694.66	31290.2	-1.0462	-0.0012895	38.677	1.49	8	2	365.4	96490000
3849	EVSENLDINDEIEKEENVSEVEQNKPETVEK	31	QEplus005525	Mem_R4	5.1116e-49	Phospho (STY)	_EVS(ph)ENLDINDEIEKEENVSEVEQNKPETVEK_	1	0	0	2	924.92	4	924.673	3694.66	36074.7	-1.2503	-0.0011561	38.654	1.2423	8	1	210.04	49538000
3850	EVSENLDINDEIEKEENVSEVEQNKPETVEK	31	QEplus005527	Cyt_R4	6.0834e-98	Phospho (STY)	_EVS(ph)ENLDINDEIEKEENVSEVEQNKPETVEK_	1	0	0	2	1232.9	3	1232.56	3694.66	31464.4	-0.20832	-0.00025676	38.207	2.4222	9	3	296.25	165340000
3851	EVSENLDINDEIEKEENVSEVEQNKPETVEK	31	QEplus005527	Cyt_R4	4.6244e-49	Phospho (STY)	_EVS(ph)ENLDINDEIEKEENVSEVEQNKPETVEK_	1	0	0	2	925.17	4	924.673	3694.66	35924	-0.22559	-0.00020859	38.214	1.8853	9	2	211.77	103250000
3852	EVSENLDINDEIEKEENVSEVEQNKPETVEK	31	QEplus005605	Mem_R5	2.2739e-14	Phospho (STY)	_EVSENLDINDEIEKEENVS(ph)EVEQNKPETVEK_	1	0	0	2	1233.23	3	1232.56	3694.66	31566.3	0.28203	0.00034761	38.423	1.2452	9	1	122.3	133460000
3853	EVSENLDINDEIEKEENVSEVEQNKPETVEK	31	QEplus005605	Mem_R5	2.9175e-84	Phospho (STY)	_EVSENLDINDEIEKEENVS(ph)EVEQNKPETVEK_	1	0	0	2	924.92	4	924.673	3694.66	36217.5	0.18598	0.00017198	38.424	0.99558	9	1	275.24	87235000
3854	EVSENLDINDEIEKEENVSEVEQNKPETVEK	31	QEplus005607	Cyt_R5	9.4649e-49	Phospho (STY)	_EVSENLDINDEIEKEENVS(ph)EVEQNKPETVEK_	1	0	0	2	1232.9	3	1232.56	3694.66	31491.9	-0.44983	-0.00055444	38.606	0.67715	9	1	211.15	303610000
3855	EVSENLDINDEIEKEENVSEVEQNKPETVEK	31	QEplus005607	Cyt_R5	6.2404e-08	Phospho (STY)	_EVSENLDINDEIEKEENVS(ph)EVEQNKPETVEK_	1	0	0	2	924.92	4	924.673	3694.66	36165	-0.19305	-0.00017851	38.607	1.2094	10	1	88.634	182540000
3856	EVSENLDINDEIEKEENVSEVEQNKPETVEK	31	QEplus005607	Cyt_R5	6.405e-98	Phospho (STY)	_EVS(ph)ENLDINDEIEKEENVSEVEQNKPETVEK_	1	0	0	2	1233.23	3	1232.56	3694.66	31507.3	-0.8239	-0.0010155	39.242	0.85046	7	1	295.23	21922000
3857	EVSENLDINDEIEKEENVSEVEQNKPETVEK	31	QEplus005427	Cyt_R1	6.2474e-22	2 Phospho (STY)	_EVS(ph)ENLDINDEIEKEENVS(ph)EVEQNKPETVEK_	2	0	0	2	1259.89	3	1259.22	3774.63	31460.5	-0.36649	-0.00046149	40.439	0.35539	5	1	161.44	6522900
3858	EVSENLDINDEIEKEENVSEVEQNKPETVEK	31	QEplus005525	Mem_R4	6.1103e-29	2 Phospho (STY)	_EVS(ph)ENLDINDEIEKEENVS(ph)EVEQNKPETVEK_	2	0	0	2	1259.88	3	1259.22	3774.63	31258.2	0.33943	0.00042741	40.058	0.64048	8	1	177.41	29179000
3859	EVSENLDINDEIEKEENVSEVEQNKPETVEK	31	QEplus005525	Mem_R4	1.4893e-07	2 Phospho (STY)	_EVS(ph)ENLDINDEIEKEENVS(ph)EVEQNKPETVEK_	2	0	0	2	944.92	4	944.664	3774.63	34294.4	-0.4589	-0.00043351	40.06	0.46308	6	2	75.196	9175300
3860	EVSENLDINDEIEKEENVSEVEQNKPETVEK	31	QEplus005527	Cyt_R4	2.1281e-05	2 Phospho (STY)	_EVS(ph)ENLDINDEIEKEENVS(ph)EVEQNKPETVEK_	2	0	0	2	1259.55	3	1259.22	3774.63	31281.2	0.48038	0.0006049	40.228	0.64373	7	1	62.489	15947000
3861	EVSENLDINDEIEKEENVSEVEQNKPETVEK	31	QEplus005527	Cyt_R4	0.0025682	2 Phospho (STY)	_EVS(ph)ENLDINDEIEKEENVS(ph)EVEQNKPETVEK_	2	0	0	2	945.17	4	944.664	3774.63	35997.8	0.20268	0.00019146	40.241	0.53736	6	1	46.846	4410600
3862	EVSENLDINDEIEKEENVSEVEQNKPETVEK	31	QEplus005605	Mem_R5	2.9802e-05	2 Phospho (STY)	_EVS(ph)ENLDINDEIEKEENVS(ph)EVEQNKPETVEK_	2	0	0	2	1260.56	3	1259.22	3774.63	29927	1.438	0.0018107	40.428	0.32264	4	1	57.385	1231500
3863	EVSENLDINDEIEKEENVSEVEQNKPETVEK	31	QEplus005607	Cyt_R5	1.9312e-38	2 Phospho (STY)	_EVS(ph)ENLDINDEIEKEENVS(ph)EVEQNKPETVEK_	2	0	0	2	1259.55	3	1259.22	3774.63	31031.3	-0.51039	-0.00064269	40.531	0.42679	6	2	199.58	13274000
3959	FINGEPLIDDK	11	QEplus005425	Mem_R1	0.00040393	Unmodified	_FINGEPLIDDK_	0	0	0	0	630.83	2	630.827	1259.64	43914	0.8228	0.00051904	37.731	0.46194	4	1	73.887	3289600
3960	FINGEPLIDDK	11	QEplus005525	Mem_R4	1.6486e-06	Unmodified	_FINGEPLIDDK_	0	0	0	0	630.83	2	630.827	1259.64	44348.5	0.56802	0.00035832	37.568	0.78006	4	1	123.63	19185000
3961	FINGEPLIDDK	11	QEplus005527	Cyt_R4	0.00016565	Unmodified	_FINGEPLIDDK_	0	0	0	0	630.83	2	630.827	1259.64	44306.3	-0.18554	-0.00011704	37.686	1.3242	4	2	88.495	4638300
3962	FINGEPLIDDK	11	QEplus005605	Mem_R5	0.034606	Unmodified	_FINGEPLIDDK_	0	0	0	0	630.83	2	630.827	1259.64	44286.1	-0.23929	-0.00015095	37.853	1.4229	4	2	27.329	14112000
3963	FINGEPLIDDK	11	QEplus005607	Cyt_R5	0.029801	Unmodified	_FINGEPLIDDK_	0	0	0	0	630.83	2	630.827	1259.64	43646.4	-0.34895	-0.00022013	38.076	1.7793	5	1	29.774	25179000
3964	FINGEPLIDDKR	12	QEplus005425	Mem_R1	0.0013274	Unmodified	_FINGEPLIDDKR_	0	0	0	1	472.92	3	472.921	1415.74	51106.9	-0.37087	-0.00017539	34.585	0.53504	4	1	53.252	2448200
3965	FINGEPLIDDKR	12	QEplus005425	Mem_R1	0.0001707	Unmodified	_FINGEPLIDDKR_	0	0	0	1	708.88	2	708.878	1415.74	41561.1	0.23126	0.00016394	34.658	0.39014	3	1	109.42	1313100
3966	FINGEPLIDDKR	12	QEplus005427	Cyt_R1	0.0011331	Unmodified	_FINGEPLIDDKR_	0	0	0	1	472.92	3	472.921	1415.74	52432.1	-0.90648	-0.00042869	34.74	0.42695	3	1	56.951	1824600
3967	FINGEPLIDDKR	12	QEplus005427	Cyt_R1	9.1956e-06	Unmodified	_FINGEPLIDDKR_	0	0	0	1	709.38	2	708.878	1415.74	42177.4	0.67166	0.00047612	34.771	0.35498	3	1	144.65	2828300
3968	FINGEPLIDDKR	12	QEplus005525	Mem_R4	0.00084954	Unmodified	_FINGEPLIDDKR_	0	0	0	1	472.92	3	472.921	1415.74	52513.4	-0.53771	-0.00025429	34.491	0.45998	4	1	62.924	3349000
3969	FINGEPLIDDKR	12	QEplus005525	Mem_R4	5.6584e-11	Unmodified	_FINGEPLIDDKR_	0	0	0	1	708.88	2	708.878	1415.74	n. def.	n. def.	n. def.	34.495	1		1	123.75
3970	FINGEPLIDDKR	12	QEplus005527	Cyt_R4	0.022328	Unmodified	_FINGEPLIDDKR_	0	0	0	1	472.92	3	472.921	1415.74	n. def.	n. def.	n. def.	34.623	1		1	36.284
3971	FINGEPLIDDKR	12	QEplus005605	Mem_R5	0.038004	Unmodified	_FINGEPLIDDKR_	0	0	0	1	472.92	3	472.921	1415.74	51377.3	-0.72547	-0.00034309	34.78	0.46305	3	1	21.246	1753600
3972	FINGEPLIDDKR	12	QEplus005605	Mem_R5	0.00011689	Unmodified	_FINGEPLIDDKR_	0	0	0	1	708.88	2	708.878	1415.74	42180.3	0.40049	0.0002839	34.786	0.53532	3	1	108.47	2043700
3973	FINGEPLIDDKR	12	QEplus005607	Cyt_R5	0.00053243	Unmodified	_FINGEPLIDDKR_	0	0	0	1	708.88	2	708.878	1415.74	43000.4	0.23155	0.00016414	35.17	0.64002	3	1	80.763	2665800
3974	FINGEPLIDDKR	12	QEplus005607	Cyt_R5	0.001257	Unmodified	_FINGEPLIDDKR_	0	0	0	1	472.92	3	472.921	1415.74	50474.8	-0.046565	-2.2021e-05	35.126	0.53387	4	1	54.343	2156200
3975	FINGEPLIDDKRR	13	QEplus005425	Mem_R1	0.00039584	Unmodified	_FINGEPLIDDKRR_	0	0	0	2	786.93	2	786.928	1571.84	40020.6	0.01401	1.1025e-05	32.599	0.54142	4	1	96.143	14906000
3976	FINGEPLIDDKRR	13	QEplus005425	Mem_R1	7.5667e-10	Unmodified	_FINGEPLIDDKRR_	0	0	0	2	525.29	3	524.955	1571.84	47831.2	-0.41999	-0.00022048	32.6	0.54142	6	1	147.39	37320000
3977	FINGEPLIDDKRR	13	QEplus005427	Cyt_R1	1.2559e-06	Unmodified	_FINGEPLIDDKRR_	0	0	0	2	524.95	3	524.955	1571.84	47484.5	-0.38582	-0.00020254	32.674	0.59995	5	1	125.82	33290000
3978	FINGEPLIDDKRR	13	QEplus005427	Cyt_R1	1.75e-14	Unmodified	_FINGEPLIDDKRR_	0	0	0	2	786.93	2	786.928	1571.84	40635.5	-0.20761	-0.00016337	32.672	0.49377	4	1	208.33	14706000
3979	FINGEPLIDDKRR	13	QEplus005525	Mem_R4	0.00041542	Unmodified	_FINGEPLIDDKRR_	0	0	0	2	786.93	2	786.928	1571.84	40038.8	0.37549	0.00029549	32.578	0.60038	4	1	97.565	4173600
3980	FINGEPLIDDKRR	13	QEplus005525	Mem_R4	1.2307e-06	Unmodified	_FINGEPLIDDKRR_	0	0	0	2	524.95	3	524.955	1571.84	48584.6	-0.061491	-3.228e-05	32.578	0.7417	5	1	126.12	10062000
3981	FINGEPLIDDKRR	13	QEplus005527	Cyt_R4	0.032384	Unmodified	_FINGEPLIDDKRR_	0	0	0	2	525.29	3	524.955	1571.84	48505.4	0.18771	9.8537e-05	33.116	1.3696	3	1	26.969	565590
3982	FINGEPLIDDKRR	13	QEplus005527	Cyt_R4	0.027165	Unmodified	_FINGEPLIDDKRR_	0	0	0	2	524.95	3	524.955	1571.84	49005.3	-0.51318	-0.00026939	37.566	1.5757	2	2	29.689	1123200
3983	FINGEPLIDDKRR	13	QEplus005527	Cyt_R4	0.019942	Unmodified	_FINGEPLIDDKRR_	0	0	0	2	524.95	3	524.955	1571.84	49246.2	-0.55791	-0.00029288	37.821	0.69057	2	1	35.204	2030800
3984	FINGEPLIDDKRR	13	QEplus005605	Mem_R5	0.044931	Unmodified	_FINGEPLIDDKRR_	0	0	0	2	786.93	2	786.928	1571.84	43758.2	-0.02481	-1.9523e-05	32.934	0.35775	3	1	35.826	1104000
3985	FINGEPLIDDKRR	13	QEplus005605	Mem_R5	0.019295	Unmodified	_FINGEPLIDDKRR_	0	0	0	2	526.36	3	524.955	1571.84	47790.6	-0.11765	-6.1761e-05	32.934	0.56435	3	1	38.3	2554400
3986	FINGEPLIDDKRR	13	QEplus005607	Cyt_R5	0.036934	Unmodified	_FINGEPLIDDKRR_	0	0	0	2	526.36	3	524.955	1571.84	49125.5	-0.46906	-0.00024624	33.934	0.81993	3	1	28.361	1409000
4005	FKGEFSFR	8	QEplus005425	Mem_R1	5.3166e-06	Unmodified	_FKGEFSFR_	0	0	0	1	509.26	2	509.261	1016.51	49407.6	0.138	7.0277e-05	34.142	0.7895	4	1	130.22	11592000
4006	FKGEFSFR	8	QEplus005427	Cyt_R1	9.8337e-05	Unmodified	_FKGEFSFR_	0	0	0	1	509.26	2	509.261	1016.51	49684.1	0.18461	9.4016e-05	34.262	0.67493	5	1	116.73	12858000
4007	FKGEFSFR	8	QEplus005525	Mem_R4	8.4194e-06	Unmodified	_FKGEFSFR_	0	0	0	1	509.26	2	509.261	1016.51	49041.7	0.41742	0.00021258	34.235	1.8867	5	2	124.08	43596000
4008	FKGEFSFR	8	QEplus005527	Cyt_R4	0.0030997	Unmodified	_FKGEFSFR_	0	0	0	1	509.26	2	509.261	1016.51	50661.9	0.051853	2.6407e-05	34.735	1.2819	3	1	72.789	1298700
4009	FKGEFSFR	8	QEplus005527	Cyt_R4	0.003746	Unmodified	_FKGEFSFR_	0	0	0	1	509.26	2	509.261	1016.51	50804.8	-0.24544	-0.00012499	37.795	4.6363	2	3	64.265	1306900
4010	FKGEFSFR	8	QEplus005605	Mem_R5	1.435e-06	Unmodified	_FKGEFSFR_	0	0	0	1	509.26	2	509.261	1016.51	49132.2	0.7224	0.00036789	34.519	2.0012	4	2	137.9	25575000
4011	FKGEFSFR	8	QEplus005607	Cyt_R5	0.00022959	Unmodified	_FKGEFSFR_	0	0	0	1	509.26	2	509.261	1016.51	49862.6	0.23463	0.00011949	35.484	2.5648	4	3	113.5	11597000
4012	FKGEFSFR	8	QEplus005525	Mem_R4	0.00046977	Phospho (STY)	_FKGEFS(ph)FR_	1	0	0	1	549.24	2	549.244	1096.47	47752.1	0.67941	0.00037316	37.036	0.81569	4	1	117.31	12440000
4013	FKGEFSFR	8	QEplus005605	Mem_R5	0.028269	Phospho (STY)	_FKGEFS(ph)FR_	1	0	0	1	549.24	2	549.244	1096.47	47515.2	0.55619	0.00030549	37.324	0.74687	4	1	54.539	4321000
4014	FKGEFSFR	8	QEplus005607	Cyt_R5	0.023698	Phospho (STY)	_FKGEFS(ph)FR_	1	0	0	1	549.24	2	549.244	1096.47	47945.6	-0.0052722	-2.8957e-06	37.642	0.60329	3	1	64.103	4606200
4015	FKGEFSFRTLQVDGSENLYFQ	21	QEplus005425	Mem_R1	7.0878e-08	Unmodified	_FKGEFSFRTLQVDGSENLYFQ_	0	0	0	2	1257.6	2	1256.61	2511.21	31105.8	0.82073	0.0010313	43.754	0.71561	5	2	132.44	9541800
4016	FKGEFSFRTLQVDGSENLYFQ	21	QEplus005425	Mem_R1	2.9534e-12	Unmodified	_FKGEFSFRTLQVDGSENLYFQ_	0	0	0	2	838.41	3	838.076	2511.21	38422.2	0.90305	0.00075683	43.754	2.4252	7	3	122.53	65451000
4017	FKGEFSFRTLQVDGSENLYFQ	21	QEplus005427	Cyt_R1	1.1369e-05	Unmodified	_FKGEFSFRTLQVDGSENLYFQ_	0	0	0	2	838.41	3	838.076	2511.21	38712.2	-0.28001	-0.00023467	43.923	1.3996	6	2	83.063	24784000
4018	FKGEFSFRTLQVDGSENLYFQ	21	QEplus005427	Cyt_R1	0.00087082	Unmodified	_FKGEFSFRTLQVDGSENLYFQ_	0	0	0	2	1256.61	2	1256.61	2511.21	29734.3	0.90674	0.0011394	43.99	0.71286	5	2	68.944	4645300
4019	FKGEFSFRTLQVDGSENLYFQ	21	QEplus005525	Mem_R4	2.772e-13	Unmodified	_FKGEFSFRTLQVDGSENLYFQ_	0	0	0	2	1257.11	2	1256.61	2511.21	31214.7	0.2801	0.00035198	44.142	0.71254	6	5	171.26	7478200
4020	FKGEFSFRTLQVDGSENLYFQ	21	QEplus005525	Mem_R4	2.6006e-08	Unmodified	_FKGEFSFRTLQVDGSENLYFQ_	0	0	0	2	838.41	3	838.076	2511.21	38323.9	-0.23054	-0.00019321	44.131	1.9622	6	3	106.49	48775000
4021	FKGEFSFRTLQVDGSENLYFQ	21	QEplus005527	Cyt_R4	0.00014856	Unmodified	_FKGEFSFRTLQVDGSENLYFQ_	0	0	0	2	838.41	3	838.076	2511.21	37555.2	0.54057	0.00045304	46.018	2.4744	4	5	70.413	3749200
4022	FKGEFSFRTLQVDGSENLYFQ	21	QEplus005605	Mem_R5	1.2145e-16	Unmodified	_FKGEFSFRTLQVDGSENLYFQ_	0	0	0	2	838.41	3	838.076	2511.21	38573.5	-0.24938	-0.000209	44.573	3.8775	6	5	140.97	42150000
4023	FKGEFSFRTLQVDGSENLYFQ	21	QEplus005605	Mem_R5	1.0107e-08	Unmodified	_FKGEFSFRTLQVDGSENLYFQ_	0	0	0	2	1257.11	2	1256.61	2511.21	31068.8	-0.2719	-0.00034167	44.722	1.5728	4	2	138.77	5758500
4024	FKGEFSFRTLQVDGSENLYFQ	21	QEplus005605	Mem_R5	0.015579	Unmodified	_FKGEFSFRTLQVDGSENLYFQ_	0	0	0	2	838.41	3	838.076	2511.21	38603.7	-0.12348	-0.00010349	49.363	3.5907	4	7	35.973	2291200
4025	FKGEFSFRTLQVDGSENLYFQ	21	QEplus005605	Mem_R5	0.034855	Unmodified	_FKGEFSFRTLQVDGSENLYFQ_	0	0	0	2	838.08	3	838.076	2511.21	n. def.	n. def.	n. def.	47.722	1		1	37.09
4026	FKGEFSFRTLQVDGSENLYFQ	21	QEplus005607	Cyt_R5	4.068e-08	Unmodified	_FKGEFSFRTLQVDGSENLYFQ_	0	0	0	2	838.41	3	838.076	2511.21	37871.9	0.0029672	2.4867e-06	46.116	4.6872	5	6	99.508	10742000
4027	FKGEFSFRTLQVDGSENLYFQ	21	QEplus005607	Cyt_R5	0.012336	Unmodified	_FKGEFSFRTLQVDGSENLYFQ_	0	0	0	2	1257.61	2	1256.61	2511.21	31057.9	-0.13759	-0.0001729	46.486	1.0349	2	1	64.675	2218400
4028	FKGEFSFRTLQVDGSENLYFQ	21	QEplus005607	Cyt_R5	0.0063033	Unmodified	_FKGEFSFRTLQVDGSENLYFQ_	0	0	0	2	838.41	3	838.076	2511.21	38083.9	-1.0642	-0.0008919	49.138	1.9719	2	2	46.702	4016100
4029	FKGEFSFRTLQVDGSENLYFQ	21	QEplus005607	Cyt_R5	0.016689	Unmodified	_FKGEFSFRTLQVDGSENLYFQ_	0	0	0	2	838.75	3	838.076	2511.21	39105	1.0632	0.00089108	58.287	0.21761	3	1	34.689	2039300
4142	FQYPNTMMNNYAYASMNSLSGSR	23	QEplus005425	Mem_R1	5.1766e-07	2 Oxidation (M)	_FQYPNTM(ox)M(ox)NNYAYASMNSLSGSR_	0	0	2	0	1340.57	2	1340.07	2678.12	n. def.	1.4239	0.0019082	39.712	0.24855	3	1	96.414	689250
4143	FQYPNTMMNNYAYASMNSLSGSR	23	QEplus005525	Mem_R4	2.648e-08	2 Oxidation (M)	_FQYPNTM(ox)MNNYAYASM(ox)NSLSGSR_	0	0	2	0	1341.07	2	1340.07	2678.12	30630.3	-0.55455	-0.00074313	38.812	0.46115	5	1	103.61	3383000
4144	FQYPNTMMNNYAYASMNSLSGSR	23	QEplus005525	Mem_R4	1.5477e-28	2 Oxidation (M)	_FQYPNTM(ox)M(ox)NNYAYASMNSLSGSR_	0	0	2	0	1340.57	2	1340.07	2678.12	30592.2	-0.28447	-0.0003812	39.597	0.39019	5	1	185.67	4860000
4145	FQYPNTMMNNYAYASMNSLSGSR	23	QEplus005425	Mem_R1	2.2877e-07	Oxidation (M)	_FQYPNTMMNNYAYASM(ox)NSLSGSR_	0	0	1	0	1332.57	2	1332.07	2662.13	30941.9	0.49198	0.00065535	40.957	0.24144	3	1	96.666	2316300
4146	FQYPNTMMNNYAYASMNSLSGSR	23	QEplus005425	Mem_R1	5.4286e-09	Oxidation (M)	_FQYPNTMM(ox)NNYAYASMNSLSGSR_	0	0	1	0	1332.56	2	1332.07	2662.13	31270.6	-1.7633	-0.0023488	41.174	0.23608	4	1	114.59	2936200
4147	FQYPNTMMNNYAYASMNSLSGSR	23	QEplus005425	Mem_R1	7.7805e-13	Oxidation (M)	_FQYPNTM(ox)MNNYAYASMNSLSGSR_	0	0	1	0	1332.06	2	1332.07	2662.13	30721.5	-0.54136	-0.00072114	43.515	0.21464	3	1	130.9	1778000
4148	FQYPNTMMNNYAYASMNSLSGSR	23	QEplus005425	Mem_R1	1.0346e-19	Oxidation (M)	_FQYPNTMM(ox)NNYAYASMNSLSGSR_	0	0	1	0	1332.07	2	1332.07	2662.13	n. def.	n. def.	n. def.	41.216	1		1	137.61
4149	FQYPNTMMNNYAYASMNSLSGSR	23	QEplus005525	Mem_R4	0.0001546	Oxidation (M)	_FQYPNTM(ox)MNNYAYASMNSLSGSR_	0	0	1	0	889.38	3	888.382	2662.13	45116.3	-3.5051	-0.0031138	41.054	0.14286	2	1	67.364	1112300
4150	FQYPNTMMNNYAYASMNSLSGSR	23	QEplus005525	Mem_R4	1.8089e-22	Oxidation (M)	_FQYPNTM(ox)MNNYAYASMNSLSGSR_	0	0	1	0	1332.57	2	1332.07	2662.13	30354.4	-0.6122	-0.00081549	41.49	0.42717	5	1	176.33	8005500
4151	FQYPNTMMNNYAYASMNSLSGSR	23	QEplus005525	Mem_R4	7.5944e-14	Oxidation (M)	_FQYPNTMMNNYAYASM(ox)NSLSGSR_	0	0	1	0	1332.07	2	1332.07	2662.13	n. def.	n. def.	n. def.	40.792	1		1	121.19
4152	FQYPNTMMNNYAYASMNSLSGSR	23	QEplus005605	Mem_R5	0.008132	Oxidation (M)	_FQYPNTM(ox)MNNYAYASMNSLSGSR_	0	0	1	0	1332.58	2	1332.07	2662.13	30011	0.17297	0.00023041	41.849	0.2494	4	1	52.254	1250100
4153	FQYPNTMMNNYAYASMNSLSGSR	23	QEplus005605	Mem_R5	0.0027552	Oxidation (M)	_FQYPNTM(ox)MNNYAYASMNSLSGSR_	0	0	1	0	1331.3	2	1332.07	2662.13	30905.2	-0.00083471	-1.1119e-06	43.743	0.21431	4	1	57.52	1242200
4154	FQYPNTMMNNYAYASMNSLSGSR	23	QEplus005425	Mem_R1	1.0092e-28	Unmodified	_FQYPNTMMNNYAYASMNSLSGSR_	0	0	0	0	1325.07	2	1324.07	2646.13	30825.9	-0.75146	-0.00099499	43.513	0.3063	5	1	186.68	7911900
4155	FQYPNTMMNNYAYASMNSLSGSR	23	QEplus005425	Mem_R1	0.0070772	Unmodified	_FQYPNTMMNNYAYASMNSLSGSR_	0	0	0	0	883.38	3	883.051	2646.13	37290.5	1.4054	0.001241	43.5	0.23492	3	1	33.187	1157200
4156	FQYPNTMMNNYAYASMNSLSGSR	23	QEplus005427	Cyt_R1	1.0092e-28	Unmodified	_FQYPNTMMNNYAYASMNSLSGSR_	0	0	0	0	1325.08	2	1324.07	2646.13	30826	-1.7588	-0.0023288	43.598	0.35634	5	1	186.68	14611000
4157	FQYPNTMMNNYAYASMNSLSGSR	23	QEplus005525	Mem_R4	8.7786e-48	Unmodified	_FQYPNTMMNNYAYASMNSLSGSR_	0	0	0	0	1324.57	2	1324.07	2646.13	30491.7	-1.116	-0.0014776	43.451	0.35675	5	1	245.96	15370000
4158	FQYPNTMMNNYAYASMNSLSGSR	23	QEplus005527	Cyt_R4	1.3841e-12	Unmodified	_FQYPNTMMNNYAYASMNSLSGSR_	0	0	0	0	1324.57	2	1324.07	2646.13	30098.2	-0.017606	-2.3312e-05	43.781	0.57167	4	3	122.1	1260500
4159	FQYPNTMMNNYAYASMNSLSGSR	23	QEplus005605	Mem_R5	2.273e-22	Unmodified	_FQYPNTMMNNYAYASMNSLSGSR_	0	0	0	0	1324.58	2	1324.07	2646.13	30557.6	0.22976	0.00030421	43.758	0.32128	4	1	173.58	5331200
4160	FQYPNTMMNNYAYASMNSLSGSR	23	QEplus005607	Cyt_R5	6.2336e-29	Unmodified	_FQYPNTMMNNYAYASMNSLSGSR_	0	0	0	0	1324.57	2	1324.07	2646.13	30270.5	-1.3931	-0.0018445	44.056	0.39212	5	1	194.19	9221500
4161	FQYPNTMMNNYAYASMNSLSGSR	23	QEplus005425	Mem_R1	1.0097e-08	Phospho (STY)	_FQYPNTMMNNYAYASMNS(ph)LSGSR_	1	0	0	0	1364.05	2	1364.06	2726.1	n. def.	n. def.	n. def.	45.838	1		1	90.972
4162	FQYPNTMMNNYAYASMNSLSGSR	23	QEplus005525	Mem_R4	1.4319e-28	Phospho (STY)	_FQYPNTMMNNYAYASMNS(ph)LSGSR_	1	0	0	0	1365.06	2	1364.06	2726.1	30311.1	-0.023225	-3.168e-05	45.804	0.71422	6	3	190.8	34140000
4163	FQYPNTMMNNYAYASMNSLSGSR	23	QEplus005527	Cyt_R4	7.4457e-59	Phospho (STY)	_FQYPNTMMNNYAYASMNSLS(ph)GSR_	1	0	0	0	1364.56	2	1364.06	2726.1	30413.4	-0.27392	-0.00037364	46.045	0.85767	6	2	260.44	15234000
4164	FQYPNTMMNNYAYASMNSLSGSR	23	QEplus005527	Cyt_R4	1.0614e-05	Phospho (STY)	_FQYPNTMMNNYAYASMNSLS(ph)GSR_	1	0	0	0	910.04	3	909.706	2726.1	37804.6	-1.0931	-0.00099439	46.091	0.46391	5	1	77.206	3604900
4165	FQYPNTMMNNYAYASMNSLSGSR	23	QEplus005607	Cyt_R5	7.4931e-37	Phospho (STY)	_FQYPNTMMNNYAYASMNSLS(ph)GSR_	1	0	0	0	1365.06	2	1364.06	2726.1	30555	-1.0346	-0.0014113	46.385	0.35691	5	2	210.64	6911200
4166	FQYPNTMMNNYAYASMNSLSGSR	23	QEplus005525	Mem_R4	2.1916e-08	2 Oxidation (M),Phospho (STY)	_FQYPNTM(ox)MNNYAYASM(ox)NSLS(ph)GSR_	1	0	2	0	1380.55	2	1380.05	2758.09	30274.3	0.30135	0.00041588	41.593	0.74816	4	2	98.121	2044600
4167	FQYPNTMMNNYAYASMNSLSGSR	23	QEplus005525	Mem_R4	4.1664e-13	Oxidation (M),Phospho (STY)	_FQYPNTMM(ox)NNYAYASMNSLS(ph)GSR_	1	0	1	0	1372.55	2	1372.05	2742.09	30436.8	-0.43478	-0.00059654	43.518	1.1055	5	2	140.45	7678500
4168	FQYPNTMMNNYAYASMNSLSGSR	23	QEplus005525	Mem_R4	0.0095342	Oxidation (M),Phospho (STY)	_FQYPNTMMNNYAYASM(ox)NSLS(ph)GSR_	1	0	1	0	916.03	3	915.038	2742.09	37477.9	-1.2257	-0.0011215	43.573	0.57045	4	2	40.849	2299000
4169	FQYPNTMMNNYAYASMNSLSGSR	23	QEplus005525	Mem_R4	2.6512e-21	Oxidation (M),Phospho (STY)	_FQYPNTM(ox)MNNYAYASMNSLS(ph)GSR_	1	0	1	0	1372.05	2	1372.05	2742.09	30112.6	-0.12153	-0.00016675	45.797	0.285	3	2	177.93	2655600
4170	FQYPNTMMNNYAYASMNSLSGSR	23	QEplus005527	Cyt_R4	9.939e-06	Oxidation (M),Phospho (STY)	_FQYPNTM(ox)MNNYAYASMNSLS(ph)GSR_	1	0	1	0	1373.06	2	1372.05	2742.09	29880.4	0.44877	0.00061573	43.894	0.50007	4	2	96.131	1103900
4171	FQYPNTMMNNYAYASMNSLSGSR	23	QEplus005527	Cyt_R4	1.1907e-11	Oxidation (M),Phospho (STY)	_FQYPNTM(ox)MNNYAYASMNSLS(ph)GSR_	1	0	1	0	1372.55	2	1372.05	2742.09	30844	-1.9703	-0.0027033	46.072	0.32111	4	2	132.48	1432200
4172	FQYPNTMMNNYAYASMNSLSGSRLQSPAFMNQQQSGR	37	QEplus005425	Mem_R1	1.4207e-13	Oxidation (M)	_FQYPNTMMNNYAYASM(ox)NSLSGSRLQSPAFMNQQQSGR_	0	0	1	1	1413.97	3	1412.63	4234.87	29731.5	-1.4157	-0.0019998	41.545	0.27692	5	1	106.66	5434000
4173	FQYPNTMMNNYAYASMNSLSGSRLQSPAFMNQQQSGR	37	QEplus005425	Mem_R1	2.5895e-06	Oxidation (M)	_FQYPNTM(ox)MNNYAYASMNSLSGSRLQSPAFMNQQQSGR_	0	0	1	1	1413.3	3	1412.63	4234.87	29833.8	0.52504	0.00074169	42.19	0.35653	7	1	72.348	6372100
4174	FQYPNTMMNNYAYASMNSLSGSRLQSPAFMNQQQSGR	37	QEplus005425	Mem_R1	1.9888e-13	Oxidation (M)	_FQYPNTM(ox)MNNYAYASMNSLSGSRLQSPAFMNQQQSGR_	0	0	1	1	1413.3	3	1412.63	4234.87	29860.4	-0.23625	-0.00033374	43.519	0.38275	6	1	101.78	6057000
4175	FQYPNTMMNNYAYASMNSLSGSRLQSPAFMNQQQSGR	37	QEplus005427	Cyt_R1	8.7174e-06	Oxidation (M)	_FQYPNTMM(ox)NNYAYASMNSLSGSRLQSPAFMNQQQSGR_	0	0	1	1	1413.3	3	1412.63	4234.87	30852.8	-1.6483	-0.0023284	41.979	0.17778	2	1	65.736	1936300
4176	FQYPNTMMNNYAYASMNSLSGSRLQSPAFMNQQQSGR	37	QEplus005427	Cyt_R1	1.4207e-13	Oxidation (M)	_FQYPNTMM(ox)NNYAYASMNSLSGSRLQSPAFMNQQQSGR_	0	0	1	1	1412.96	3	1412.63	4234.87	29844.6	-0.47817	-0.00067548	43.591	0.35634	6	1	106.66	6528900
4177	FQYPNTMMNNYAYASMNSLSGSRLQSPAFMNQQQSGR	37	QEplus005605	Mem_R5	0.0022544	Oxidation (M)	_FQYPNTM(ox)MNNYAYASMNSLSGSRLQSPAFMNQQQSGR_	0	0	1	1	1412.97	3	1412.63	4234.87	29859.2	-0.51395	-0.00072602	42.154	0.24924	4	1	46.034	1377100
4178	FQYPNTMMNNYAYASMNSLSGSRLQSPAFMNQQQSGR	37	QEplus005605	Mem_R5	4.2496e-10	Oxidation (M)	_FQYPNTMM(ox)NNYAYASMNSLSGSRLQSPAFMNQQQSGR_	0	0	1	1	1413.3	3	1412.63	4234.87	29955.3	-0.038873	-5.4913e-05	43.782	0.357	6	2	92.91	4095400
4179	FQYPNTMMNNYAYASMNSLSGSRLQSPAFMNQQQSGR	37	QEplus005425	Mem_R1	1.1343e-41	Unmodified	_FQYPNTMMNNYAYASMNSLSGSRLQSPAFMNQQQSGR_	0	0	0	1	1407.63	3	1407.3	4218.88	29697.1	0.074922	0.00010544	43.506	0.43645	8	1	203.5	21902000
4180	FQYPNTMMNNYAYASMNSLSGSRLQSPAFMNQQQSGR	37	QEplus005425	Mem_R1	1.6163e-31	Unmodified	_FQYPNTMMNNYAYASMNSLSGSRLQSPAFMNQQQSGR_	0	0	0	1	1056.23	4	1055.73	4218.88	34226.7	0.6286	0.00066363	43.516	0.23492	5	1	169.98	3880100
4181	FQYPNTMMNNYAYASMNSLSGSRLQSPAFMNQQQSGR	37	QEplus005427	Cyt_R1	7.0047e-53	Unmodified	_FQYPNTMMNNYAYASMNSLSGSRLQSPAFMNQQQSGR_	0	0	0	1	1408.3	3	1407.3	4218.88	29821	-0.68283	-0.00096095	43.574	0.42769	7	1	224.54	28923000
4182	FQYPNTMMNNYAYASMNSLSGSRLQSPAFMNQQQSGR	37	QEplus005427	Cyt_R1	6.6682e-14	Unmodified	_FQYPNTMMNNYAYASMNSLSGSRLQSPAFMNQQQSGR_	0	0	0	1	1056.23	4	1055.73	4218.88	34719.3	-1.3745	-0.0014511	43.593	0.21394	3	1	111.56	4165400
4183	FQYPNTMMNNYAYASMNSLSGSRLQSPAFMNQQQSGR	37	QEplus005525	Mem_R4	4.4593e-14	Unmodified	_FQYPNTMMNNYAYASMNSLSGSRLQSPAFMNQQQSGR_	0	0	0	1	1407.63	3	1407.3	4218.88	30010.9	-0.75886	-0.0010679	43.461	0.46443	6	1	114.2	9122100
4184	FQYPNTMMNNYAYASMNSLSGSRLQSPAFMNQQQSGR	37	QEplus005605	Mem_R5	1.8328e-13	Unmodified	_FQYPNTMMNNYAYASMNSLSGSRLQSPAFMNQQQSGR_	0	0	0	1	1407.97	3	1407.3	4218.88	29598.8	-0.10554	-0.00014852	43.776	0.4285	7	1	99.663	10819000
4185	FQYPNTMMNNYAYASMNSLSGSRLQSPAFMNQQQSGR	37	QEplus005605	Mem_R5	0.028919	Unmodified	_FQYPNTMMNNYAYASMNSLSGSRLQSPAFMNQQQSGR_	0	0	0	1	1056.48	4	1055.73	4218.88	33855.9	3.2642	0.0034461	43.758	0.21429	2	1	17.366	2005300
4186	FQYPNTMMNNYAYASMNSLSGSRLQSPAFMNQQQSGR	37	QEplus005607	Cyt_R5	3.2059e-18	Unmodified	_FQYPNTMMNNYAYASMNSLSGSRLQSPAFMNQQQSGR_	0	0	0	1	1408.3	3	1407.3	4218.88	29778.8	-0.61798	-0.00086969	44.126	0.56982	7	1	134.48	14625000
4187	FQYPNTMMNNYAYASMNSLSGSRLQSPAFMNQQQSGR	37	QEplus005425	Mem_R1	0.017245	3 Oxidation (M)	_FQYPNTM(ox)M(ox)NNYAYASM(ox)NSLSGSRLQSPAFMNQQQSGR_	0	0	3	1	1423.63	3	1423.29	4266.86	29457.7	-0.35403	-0.00050389	43.494	0.23492	3	1	48.467	2229700
4188	FQYPNTMMNNYAYASMNSLSGSRLQSPAFMNQQQSGR	37	QEplus005427	Cyt_R1	3.724e-10	Phospho (STY)	_FQYPNTMMNNYAYASMNSLS(ph)GSRLQSPAFMNQQQSGR_	1	0	0	1	1434.63	3	1433.95	4298.84	29881.2	-0.86854	-0.0012454	45.06	0.21448	5	1	93.059	2761600
4396	GDVGSLLNTYNDTVIETLK	19	QEplus005525	Mem_R4	8.6161e-14	Unmodified	_GDVGSLLNTYNDTVIETLK_	0	0	0	0	1026.53	2	1026.53	2051.04	34558.8	0.40345	0.00041415	46.682	0.53682	4	1	159.08	7418200
4397	GDVGSLLNTYNDTVIETLK	19	QEplus005527	Cyt_R4	2.2294e-05	Unmodified	_GDVGSLLNTYNDTVIETLK_	0	0	0	0	1027.53	2	1026.53	2051.04	35336.8	-0.47452	-0.00048711	47.077	0.47063	3	1	77.078	1121800
4398	GDVGSLLNTYNDTVIETLK	19	QEplus005605	Mem_R5	1.991e-13	Unmodified	_GDVGSLLNTYNDTVIETLK_	0	0	0	0	1027.03	2	1026.53	2051.04	35318.8	1.1404	0.0011707	46.996	0.6147	4	3	154.47	4953900
4399	GDVGSLLNTYNDTVIETLK	19	QEplus005607	Cyt_R5	1.2726e-18	Unmodified	_GDVGSLLNTYNDTVIETLK_	0	0	0	0	1027.03	2	1026.53	2051.04	35185.6	-0.14774	-0.00015166	47.259	0.32153	3	1	180.28	3290900
4400	GDVGSLLNTYNDTVIETLK	19	QEplus005525	Mem_R4	0.00018905	Phospho (STY)	_GDVGS(ph)LLNTYNDTVIETLK_	1	0	0	0	1066.51	2	1066.51	2131.01	33774.8	0.21182	0.00022591	51.306	0.29465	4	1	72.819	775570
4401	GDVGSLLNTYNDTVIETLK	19	QEplus005605	Mem_R5	0.00070904	Phospho (STY)	_GDVGS(ph)LLNTYNDTVIETLK_	1	0	0	0	1066.51	2	1066.51	2131.01	34505	0.81185	0.00086585	51.619	0.21417	2	1	64.507	515110
4402	GDVGSLLNTYNDTVIETLKR	20	QEplus005425	Mem_R1	5.3183e-11	Unmodified	_GDVGSLLNTYNDTVIETLKR_	0	0	0	1	737.06	3	736.722	2207.14	40794.7	0.51414	0.00037878	43.998	0.4296	6	1	108.14	11625000
4403	GDVGSLLNTYNDTVIETLKR	20	QEplus005425	Mem_R1	5.8069e-44	Unmodified	_GDVGSLLNTYNDTVIETLKR_	0	0	0	1	1104.58	2	1104.58	2207.14	34248.4	-0.23015	-0.00025422	44.005	0.25064	4	3	234.66	2100700
4404	GDVGSLLNTYNDTVIETLKR	20	QEplus005427	Cyt_R1	3.7531e-34	Unmodified	_GDVGSLLNTYNDTVIETLKR_	0	0	0	1	737.06	3	736.722	2207.14	40802	-0.26329	-0.00019397	44.084	0.49899	6	1	177.6	15368000
4405	GDVGSLLNTYNDTVIETLKR	20	QEplus005427	Cyt_R1	2.0277e-34	Unmodified	_GDVGSLLNTYNDTVIETLKR_	0	0	0	1	1104.58	2	1104.58	2207.14	33826.8	0.67741	0.00074825	44.089	0.28436	3	1	224.16	3526600
4406	GDVGSLLNTYNDTVIETLKR	20	QEplus005525	Mem_R4	2.081e-45	Unmodified	_GDVGSLLNTYNDTVIETLKR_	0	0	0	1	737.06	3	736.722	2207.14	41033.4	1.5422	0.0011362	44.015	1.2126	6	1	194.19	68194000
4407	GDVGSLLNTYNDTVIETLKR	20	QEplus005525	Mem_R4	5.972e-44	Unmodified	_GDVGSLLNTYNDTVIETLKR_	0	0	0	1	1105.08	2	1104.58	2207.14	33484.3	0.89861	0.00099258	44.007	0.4986	5	1	234.22	14326000
4408	GDVGSLLNTYNDTVIETLKR	20	QEplus005605	Mem_R5	7.706e-56	Unmodified	_GDVGSLLNTYNDTVIETLKR_	0	0	0	1	737.06	3	736.722	2207.14	40565.3	0.25613	0.00018869	44.329	0.88663	6	2	206.98	39950000
4409	GDVGSLLNTYNDTVIETLKR	20	QEplus005605	Mem_R5	3.5725e-44	Unmodified	_GDVGSLLNTYNDTVIETLKR_	0	0	0	1	1105.08	2	1104.58	2207.14	33468.8	-0.2502	-0.00027637	44.33	0.39287	5	1	240.59	8515000
4410	GDVGSLLNTYNDTVIETLKR	20	QEplus005607	Cyt_R5	4.5141e-19	Unmodified	_GDVGSLLNTYNDTVIETLKR_	0	0	0	1	737.06	3	736.722	2207.14	40528.3	-0.35119	-0.00025873	44.656	1.0335	6	1	126.25	43069000
4411	GDVGSLLNTYNDTVIETLKR	20	QEplus005607	Cyt_R5	5.4602e-69	Unmodified	_GDVGSLLNTYNDTVIETLKR_	0	0	0	1	1104.58	2	1104.58	2207.14	34183.2	-1.3562	-0.001498	44.641	0.53371	4	1	277.52	7179800
4412	GDVGSLLNTYNDTVIETLKR	20	QEplus005525	Mem_R4	7.2954e-06	Phospho (STY)	_GDVGS(ph)LLNTYNDTVIETLKR_	1	0	0	1	763.38	3	763.377	2287.11	40958.2	-1.1829	-0.00090298	47.535	0.3579	4	1	88.222	1602600
4413	GDVGSLLNTYNDTVIETLKR	20	QEplus005525	Mem_R4	5.3216e-08	Phospho (STY)	_GDVGS(ph)LLNTYNDTVIETLKR_	1	0	0	1	1145.06	2	1144.56	2287.11	34387.6	-0.96248	-0.0011016	47.507	0.21488	3	1	105.38	913850
4426	GEFSFRTLQVDGSENLYFQ	19	QEplus005425	Mem_R1	1.6487e-07	Unmodified	_GEFSFRTLQVDGSENLYFQ_	0	0	0	1	1119.03	2	1119.03	2236.04	33963.8	-1.9561	-0.002189	45.931	0.26843	3	1	106.13	3494200
4427	GEFSFRTLQVDGSENLYFQ	19	QEplus005427	Cyt_R1	4.7861e-08	Unmodified	_GEFSFRTLQVDGSENLYFQ_	0	0	0	1	1119.53	2	1119.03	2236.04	39437.4	-1.1326	-0.0012674	46.072	0.19218	2	1	115.25	2306900
4428	GEFSFRTLQVDGSENLYFQ	19	QEplus005525	Mem_R4	1.6487e-07	Unmodified	_GEFSFRTLQVDGSENLYFQ_	0	0	0	1	1120.03	2	1119.03	2236.04	33968.4	0.044458	4.9749e-05	46.071	0.53633	4	1	106.13	7413400
4429	GEFSFRTLQVDGSENLYFQ	19	QEplus005605	Mem_R5	3.0341e-06	Unmodified	_GEFSFRTLQVDGSENLYFQ_	0	0	0	1	1119.53	2	1119.03	2236.04	32889	-0.45148	-0.00050522	46.369	0.65419	5	2	95.264	8606500
4430	GEFSFRTLQVDGSENLYFQ	19	QEplus005607	Cyt_R5	1.365e-08	Unmodified	_GEFSFRTLQVDGSENLYFQ_	0	0	0	1	1119.03	2	1119.03	2236.04	33379	1.126	0.00126	46.713	0.4286	6	2	117.92	3714100
4459	GFTHIDMNAHITK	13	QEplus005425	Mem_R1	4.5439e-05	Oxidation (M)	_GFTHIDM(ox)NAHITK_	0	0	1	0	500.91	3	500.914	1499.72	48778.8	-0.51588	-0.00025841	30.022	1.1581	5	1	105.58	13050000
4460	GFTHIDMNAHITK	13	QEplus005425	Mem_R1	7.9699e-06	Oxidation (M)	_GFTHIDM(ox)NAHITK_	0	0	1	0	750.87	2	750.867	1499.72	40631.6	-0.04634	-3.4795e-05	30.023	0.73088	5	1	117.09	6937600
4461	GFTHIDMNAHITK	13	QEplus005425	Mem_R1	6.3342e-05	Oxidation (M)	_GFTHIDM(ox)NAHITK_	0	0	1	0	500.91	3	500.914	1499.72	48323.2	-0.80252	-0.000402	32.631	1.0757	6	1	100.11	23659000
4462	GFTHIDMNAHITK	13	QEplus005425	Mem_R1	5.0057e-05	Oxidation (M)	_GFTHIDM(ox)NAHITK_	0	0	1	0	750.87	2	750.867	1499.72	40106.6	-0.16134	-0.00012115	32.631	0.75489	5	1	104.59	13142000
4463	GFTHIDMNAHITK	13	QEplus005427	Cyt_R1	5.7977e-05	Oxidation (M)	_GFTHIDM(ox)NAHITK_	0	0	1	0	500.91	3	500.914	1499.72	48898.1	-1.0421	-0.00052201	30.118	1.0626	5	1	101.75	7652200
4464	GFTHIDMNAHITK	13	QEplus005427	Cyt_R1	3.7411e-05	Oxidation (M)	_GFTHIDM(ox)NAHITK_	0	0	1	0	751.37	2	750.867	1499.72	40117.8	-0.23079	-0.00017329	30.122	0.88782	4	1	108.35	5428500
4465	GFTHIDMNAHITK	13	QEplus005427	Cyt_R1	3.0148e-05	Oxidation (M)	_GFTHIDM(ox)NAHITK_	0	0	1	0	500.91	3	500.914	1499.72	48641.7	-0.64168	-0.00032142	32.707	0.98983	6	1	110.25	20901000
4466	GFTHIDMNAHITK	13	QEplus005427	Cyt_R1	1.1184e-06	Oxidation (M)	_GFTHIDM(ox)NAHITK_	0	0	1	0	750.87	2	750.867	1499.72	40656.8	0.10189	7.6506e-05	32.704	0.49426	5	1	128.36	11484000
4467	GFTHIDMNAHITK	13	QEplus005525	Mem_R4	8.0226e-10	Oxidation (M)	_GFTHIDM(ox)NAHITK_	0	0	1	0	750.86	2	750.867	1499.72	40901.3	-0.58165	-0.00043674	29.792	0.461	4	1	147.58	4099600
4468	GFTHIDMNAHITK	13	QEplus005525	Mem_R4	0.00019403	Oxidation (M)	_GFTHIDM(ox)NAHITK_	0	0	1	0	500.91	3	500.914	1499.72	48818.9	-0.72432	-0.00036282	29.776	0.92488	5	1	83.856	7482000
4469	GFTHIDMNAHITK	13	QEplus005525	Mem_R4	4.8821e-05	Oxidation (M)	_GFTHIDM(ox)NAHITK_	0	0	1	0	501.25	3	500.914	1499.72	48453.7	-0.49813	-0.00024952	32.599	0.45969	4	1	104.55	2566900
4470	GFTHIDMNAHITK	13	QEplus005525	Mem_R4	0.00016386	Oxidation (M)	_GFTHIDM(ox)NAHITK_	0	0	1	0	751.37	2	750.867	1499.72	40647.5	0.38729	0.0002908	32.598	0.28321	3	1	87.641	1531600
4471	GFTHIDMNAHITK	13	QEplus005605	Mem_R5	0.00099076	Oxidation (M)	_GFTHIDM(ox)NAHITK_	0	0	1	0	500.91	3	500.914	1499.72	48675.8	-1.0429	-0.00052242	30.25	0.78927	5	1	60.178	3773500
4472	GFTHIDMNAHITK	13	QEplus005605	Mem_R5	3.0819e-05	Oxidation (M)	_GFTHIDM(ox)NAHITK_	0	0	1	0	751.37	2	750.867	1499.72	41175	-0.253	-0.00018997	30.247	0.66194	4	1	110.31	2257100
4473	GFTHIDMNAHITK	13	QEplus005605	Mem_R5	0.00022892	Oxidation (M)	_GFTHIDM(ox)NAHITK_	0	0	1	0	751.37	2	750.867	1499.72	39225.7	0.25851	0.00019411	32.955	0.47141	4	1	80.737	1100100
4474	GFTHIDMNAHITK	13	QEplus005425	Mem_R1	1.4955e-15	Unmodified	_GFTHIDMNAHITK_	0	0	0	0	495.58	3	495.582	1483.72	49015.6	-0.95775	-0.00047464	32.611	1.7571	7	2	181.71	88523000
4475	GFTHIDMNAHITK	13	QEplus005425	Mem_R1	1.4096e-15	Unmodified	_GFTHIDMNAHITK_	0	0	0	0	742.87	2	742.869	1483.72	40283	-0.55575	-0.00041285	32.6	1.1862	6	2	215.72	57255000
4476	GFTHIDMNAHITK	13	QEplus005427	Cyt_R1	8.1241e-10	Unmodified	_GFTHIDMNAHITK_	0	0	0	0	495.58	3	495.582	1483.72	48990.7	-0.79514	-0.00039406	32.707	1.2378	6	1	145.41	83798000
4477	GFTHIDMNAHITK	13	QEplus005427	Cyt_R1	2.0371e-21	Unmodified	_GFTHIDMNAHITK_	0	0	0	0	743.37	2	742.869	1483.72	40618.2	-0.23228	-0.00017256	32.707	1.0247	6	1	230.81	57279000
4478	GFTHIDMNAHITK	13	QEplus005525	Mem_R4	1.8146e-05	Unmodified	_GFTHIDMNAHITK_	0	0	0	0	495.58	3	495.582	1483.72	49134.6	-0.64163	-0.00031798	32.585	0.92168	6	1	113.37	18891000
4479	GFTHIDMNAHITK	13	QEplus005525	Mem_R4	1.0538e-09	Unmodified	_GFTHIDMNAHITK_	0	0	0	0	742.87	2	742.869	1483.72	40009.8	0.22347	0.00016601	32.592	0.77984	5	1	163.45	10677000
4480	GFTHIDMNAHITK	13	QEplus005605	Mem_R5	1.0773e-06	Unmodified	_GFTHIDMNAHITK_	0	0	0	0	495.58	3	495.582	1483.72	49354	-0.73719	-0.00036534	32.972	1.1409	6	1	127.27	12846000
4481	GFTHIDMNAHITK	13	QEplus005605	Mem_R5	2.1611e-05	Unmodified	_GFTHIDMNAHITK_	0	0	0	0	742.87	2	742.869	1483.72	40576.7	-0.52104	-0.00038706	32.986	0.85484	5	1	138.42	8288200
4482	GFTHIDMNAHITK	13	QEplus005607	Cyt_R5	5.7645e-05	Unmodified	_GFTHIDMNAHITK_	0	0	0	0	495.58	3	495.582	1483.72	48937.6	2.7371	0.0013564	34.585	2.1333	2	3	100.11	10151000
4958	GSTTASSRFQYPNTMMNNYAYASMNSLSGSR	31	QEplus005425	Mem_R1	1.1366e-07	Unmodified	_GSTTASSRFQYPNTMMNNYAYASMNSLSGSR_	0	0	0	1	1132.5	3	1132.17	3393.48	33618.2	-2.2197	-0.0025131	40.435	0.32077	6	1	79.458	3751400
4959	GSTTASSRFQYPNTMMNNYAYASMNSLSGSR	31	QEplus005427	Cyt_R1	2.4253e-08	Unmodified	_GSTTASSRFQYPNTMMNNYAYASMNSLSGSR_	0	0	0	1	1132.84	3	1132.17	3393.48	33650.1	-2.1389	-0.0024216	40.541	0.21297	5	1	93.295	4829400
4960	GSTTASSRFQYPNTMMNNYAYASMNSLSGSR	31	QEplus005605	Mem_R5	1.1661e-08	Unmodified	_GSTTASSRFQYPNTMMNNYAYASMNSLSGSR_	0	0	0	1	1132.84	3	1132.17	3393.48	33307.5	-3.3856	-0.003833	40.713	0.28471	6	2	95.244	3886200
5013	GVNDISHWSQEFQGSNSIQNR	21	QEplus005425	Mem_R1	9.3196e-37	Unmodified	_GVNDISHWSQEFQGSNSIQNR_	0	0	0	0	802.04	3	801.707	2402.1	38556.5	-1.3296	-0.0010659	38.741	2.4535	8	2	169.85	499070000
5014	GVNDISHWSQEFQGSNSIQNR	21	QEplus005425	Mem_R1	6.0035e-137	Unmodified	_GVNDISHWSQEFQGSNSIQNR_	0	0	0	0	1202.06	2	1202.06	2402.1	31908.8	-1.2194	-0.0014657	38.741	0.85167	7	2	370.86	83104000
5015	GVNDISHWSQEFQGSNSIQNR	21	QEplus005427	Cyt_R1	9.0742e-72	Unmodified	_GVNDISHWSQEFQGSNSIQNR_	0	0	0	0	802.04	3	801.707	2402.1	38879.8	-0.35554	-0.00028504	38.83	2.0585	8	3	222.39	560250000
5016	GVNDISHWSQEFQGSNSIQNR	21	QEplus005427	Cyt_R1	2.8406e-157	Unmodified	_GVNDISHWSQEFQGSNSIQNR_	0	0	0	0	1202.56	2	1202.06	2402.1	31557.8	-0.46661	-0.00056089	38.824	0.99258	7	2	387.22	127520000
5017	GVNDISHWSQEFQGSNSIQNR	21	QEplus005525	Mem_R4	3.1864e-29	Unmodified	_GVNDISHWSQEFQGSNSIQNR_	0	0	0	0	802.04	3	801.707	2402.1	38780.2	-1.1853	-0.00095024	38.568	3.6977	9	4	152	1574900000
5018	GVNDISHWSQEFQGSNSIQNR	21	QEplus005525	Mem_R4	1.088e-16	Unmodified	_GVNDISHWSQEFQGSNSIQNR_	0	0	0	0	1202.56	2	1202.06	2402.1	32488.7	-0.90766	-0.0010911	39.912	0.49809	3	2	143.38	1882400
5019	GVNDISHWSQEFQGSNSIQNR	21	QEplus005525	Mem_R4	0.015059	Unmodified	_GVNDISHWSQEFQGSNSIQNR_	0	0	0	0	801.71	3	801.707	2402.1	n. def.	-0.011614	-9.3112e-06	47.726	0.25002	2	1	21.901	595560
5020	GVNDISHWSQEFQGSNSIQNR	21	QEplus005525	Mem_R4	0.031822	Unmodified	_GVNDISHWSQEFQGSNSIQNR_	0	0	0	0	802.04	3	801.707	2402.1	40931.4	0.6918	0.00055462	48.125	1.0557	3	1	16.096	491820
5021	GVNDISHWSQEFQGSNSIQNR	21	QEplus005527	Cyt_R4	1.979e-58	Unmodified	_GVNDISHWSQEFQGSNSIQNR_	0	0	0	0	802.04	3	801.707	2402.1	38168.6	-0.51292	-0.00041121	38.766	3.748	7	4	196.61	69828000
5022	GVNDISHWSQEFQGSNSIQNR	21	QEplus005527	Cyt_R4	2.9757e-229	Unmodified	_GVNDISHWSQEFQGSNSIQNR_	0	0	0	0	1202.56	2	1202.06	2402.1	30875.3	-0.7243	-0.00087065	38.808	2.2447	6	3	452.12	14330000
5023	GVNDISHWSQEFQGSNSIQNR	21	QEplus005527	Cyt_R4	0.013206	Unmodified	_GVNDISHWSQEFQGSNSIQNR_	0	0	0	0	802.38	3	801.707	2402.1	39994.6	2.3981	0.0019226	42.074	0.4268	2	1	49.089	1133100
5024	GVNDISHWSQEFQGSNSIQNR	21	QEplus005605	Mem_R5	1.1729e-46	Unmodified	_GVNDISHWSQEFQGSNSIQNR_	0	0	0	0	802.04	3	801.707	2402.1	38591.2	-0.88291	-0.00070784	38.922	2.4794	9	2	171.59	664240000
5025	GVNDISHWSQEFQGSNSIQNR	21	QEplus005605	Mem_R5	1.7133e-179	Unmodified	_GVNDISHWSQEFQGSNSIQNR_	0	0	0	0	1202.56	2	1202.06	2402.1	31387.3	-0.76006	-0.00091364	38.922	1.4586	8	3	403.8	135450000
5026	GVNDISHWSQEFQGSNSIQNR	21	QEplus005605	Mem_R5	0.039825	Unmodified	_GVNDISHWSQEFQGSNSIQNR_	0	0	0	0	802.04	3	801.707	2402.1	42874.6	4.3416	0.0034807	47.532	0.1991	2	1	14.015	486990
5027	GVNDISHWSQEFQGSNSIQNR	21	QEplus005607	Cyt_R5	8.2567e-180	Unmodified	_GVNDISHWSQEFQGSNSIQNR_	0	0	0	0	1202.56	2	1202.06	2402.1	31572.3	-1.0467	-0.0012581	39.212	1.3823	7	2	414.78	160620000
5028	GVNDISHWSQEFQGSNSIQNR	21	QEplus005607	Cyt_R5	3.6873e-72	Unmodified	_GVNDISHWSQEFQGSNSIQNR_	0	0	0	0	802.04	3	801.707	2402.1	38128.2	-0.48739	-0.00039075	39.212	2.2021	8	4	220.17	695990000
5029	GVNDISHWSQEFQGSNSIQNR	21	QEplus005427	Cyt_R1	0.00030888	Phospho (STY)	_GVNDISHWSQEFQGS(ph)NSIQNR_	1	0	0	0	828.36	3	828.363	2482.07	40184.6	-0.61798	-0.00051191	40.817	0.24789	4	1	64.27	3098200
5030	GVNDISHWSQEFQGSNSIQNR	21	QEplus005427	Cyt_R1	0.0058058	Phospho (STY)	_GVNDIS(ph)HWSQEFQGSNSIQNR_	1	0	0	0	829.37	3	828.363	2482.07	40379.8	1.0195	0.00084447	40.149	0.32043	3	1	53.998	2178100
5031	GVNDISHWSQEFQGSNSIQNR	21	QEplus005525	Mem_R4	2.1859e-46	Phospho (STY)	_GVNDISHWS(ph)QEFQGSNSIQNR_	1	0	0	0	1242.55	2	1242.04	2482.07	32698.8	-0.15281	-0.00018979	39.848	0.31901	4	2	231.37	5497200
5032	GVNDISHWSQEFQGSNSIQNR	21	QEplus005525	Mem_R4	1.3389e-36	Phospho (STY)	_GVNDISHWS(ph)QEFQGSNSIQNR_	1	0	0	0	828.7	3	828.363	2482.07	39147.6	-0.23372	-0.00019361	39.849	0.67528	4	1	208.96	20229000
5033	GVNDISHWSQEFQGSNSIQNR	21	QEplus005525	Mem_R4	0.0097846	Phospho (STY)	_GVNDISHWSQEFQGS(ph)NSIQNR_	1	0	0	0	828.36	3	828.363	2482.07	39389.8	-1.1067	-0.00091672	40.544	0.46266	3	1	42.321	2322500
5034	GVNDISHWSQEFQGSNSIQNR	21	QEplus005527	Cyt_R4	0.00036892	Phospho (STY)	_GVNDISHWS(ph)QEFQGSNSIQNR_	1	0	0	0	828.36	3	828.363	2482.07	39429.2	1.3673	0.0011326	40.077	0.53699	5	1	62.032	2742000
5035	GVNDISHWSQEFQGSNSIQNR	21	QEplus005527	Cyt_R4	0.00086586	Phospho (STY)	_GVNDISHWS(ph)QEFQGSNSIQNR_	1	0	0	0	1242.54	2	1242.04	2482.07	33779.6	0.11128	0.00013822	40.043	0.28609	2	1	58.49	807460
5036	GVNDISHWSQEFQGSNSIQNR	21	QEplus005605	Mem_R5	8.6217e-05	Phospho (STY)	_GVNDISHWS(ph)QEFQGSNSIQNR_	1	0	0	0	829.03	3	828.363	2482.07	39353	-0.1226	-0.00010156	40.193	0.50089	4	1	72.569	3608100
5037	GVNDISHWSQEFQGSNSIQNR	21	QEplus005607	Cyt_R5	0.00065759	Phospho (STY)	_GVNDISHWS(ph)QEFQGSNSIQNR_	1	0	0	0	828.7	3	828.363	2482.07	39428.7	-0.216	-0.00017892	40.395	0.35551	4	2	53.209	3825600
5038	GVNDISHWSQEFQGSNSIQNR	21	QEplus005607	Cyt_R5	0.0036312	Phospho (STY)	_GVNDISHWSQEFQGS(ph)NSIQNR_	1	0	0	0	828.36	3	828.363	2482.07	40749.2	-0.90788	-0.00075205	41.136	0.43266	4	1	49.662	5345600
5039	GVNDISHWSQEFQGSNSIQNRNADTGNSEK	30	QEplus005425	Mem_R1	1.5679e-07	Unmodified	_GVNDISHWSQEFQGSNSIQNRNADTGNSEK_	0	0	0	1	830.88	4	830.629	3318.49	38320.1	-0.64667	-0.00053714	36.499	0.64127	7	1	77.791	11882000
5040	GVNDISHWSQEFQGSNSIQNRNADTGNSEK	30	QEplus005425	Mem_R1	1.8831e-84	Unmodified	_GVNDISHWSQEFQGSNSIQNRNADTGNSEK_	0	0	0	1	1107.84	3	1107.17	3318.49	33389.2	-0.10165	-0.00011254	36.513	0.56993	7	1	283.41	8262600
5041	GVNDISHWSQEFQGSNSIQNRNADTGNSEK	30	QEplus005427	Cyt_R1	1.6205e-28	Unmodified	_GVNDISHWSQEFQGSNSIQNRNADTGNSEK_	0	0	0	1	830.88	4	830.629	3318.49	38556.8	-1.1491	-0.00095451	36.608	0.67353	7	1	167.03	14641000
5042	GVNDISHWSQEFQGSNSIQNRNADTGNSEK	30	QEplus005427	Cyt_R1	4.7531e-149	Unmodified	_GVNDISHWSQEFQGSNSIQNRNADTGNSEK_	0	0	0	1	1107.51	3	1107.17	3318.49	33689.6	-0.44757	-0.00049554	36.61	0.63808	7	1	367.1	19241000
5043	GVNDISHWSQEFQGSNSIQNRNADTGNSEK	30	QEplus005525	Mem_R4	4.2683e-49	Unmodified	_GVNDISHWSQEFQGSNSIQNRNADTGNSEK_	0	0	0	1	1107.84	3	1107.17	3318.49	33391.1	0.45157	0.00049996	36.407	0.67444	6	1	215.05	6686700
5044	GVNDISHWSQEFQGSNSIQNRNADTGNSEK	30	QEplus005605	Mem_R5	2.9177e-21	Unmodified	_GVNDISHWSQEFQGSNSIQNRNADTGNSEK_	0	0	0	1	1107.51	3	1107.17	3318.49	33610.9	-0.38834	-0.00042996	36.716	0.56981	6	1	157.75	7039100
5045	GVNDISHWSQEFQGSNSIQNRNADTGNSEK	30	QEplus005607	Cyt_R5	2.5966e-10	Unmodified	_GVNDISHWSQEFQGSNSIQNRNADTGNSEK_	0	0	0	1	1107.51	3	1107.17	3318.49	33190.8	0.47406	0.00052487	37.085	0.64209	5	1	103.43	4576900
5046	GVNDISHWSQEFQGSNSIQNRNADTGNSEKAWQR	34	QEplus005425	Mem_R1	9.266e-09	Unmodified	_GVNDISHWSQEFQGSNSIQNRNADTGNSEKAWQR_	0	0	0	2	966.45	4	965.948	3859.76	35768.1	0.94437	0.00091222	36.623	0.32028	6	1	83.054	1808500
5047	GVNDISHWSQEFQGSNSIQNRNADTGNSEKAWQR	34	QEplus005427	Cyt_R1	6.7997e-16	Unmodified	_GVNDISHWSQEFQGSNSIQNRNADTGNSEKAWQR_	0	0	0	2	966.2	4	965.948	3859.76	35797	-0.97916	-0.00094582	36.717	0.28331	5	1	126.34	3837100
5465	HTQQNKSLQFNQK	13	QEplus005425	Mem_R1	0.013443	Unmodified	_HTQQNKSLQFNQK_	0	0	0	1	534.61	3	534.278	1599.81	48838.3	0.89045	0.00047575	26.754	0.38166	4	1	41.317	1007100
5466	HTQQNKSLQFNQK	13	QEplus005525	Mem_R4	0.00021536	Unmodified	_HTQQNKSLQFNQK_	0	0	0	1	534.28	3	534.278	1599.81	48011.8	0.39236	0.00020963	26.491	0.315	5	1	80.17	2629800
5467	HTQQNKSLQFNQK	13	QEplus005525	Mem_R4	1.9628e-06	Unmodified	_HTQQNKSLQFNQK_	0	0	0	1	800.91	2	800.913	1599.81	39894.4	0.22805	0.00018265	26.489	0.2798	3	1	150.46	977280
5468	HTQQNKSLQFNQK	13	QEplus005605	Mem_R5	0.034683	Unmodified	_HTQQNKSLQFNQK_	0	0	0	1	534.61	3	534.278	1599.81	49488.9	-0.14841	-7.929e-05	27.016	0.23001	3	1	25.53	543240
5469	HTQQNKSLQFNQK	13	QEplus005425	Mem_R1	0.01052	Phospho (STY)	_HTQQNKS(ph)LQFNQK_	1	0	0	1	841.4	2	840.896	1679.78	38428.1	-0.18902	-0.00015894	27.515	0.23971	2	1	55.567	507920
5470	HTQQNKSLQFNQK	13	QEplus005425	Mem_R1	0.011656	Phospho (STY)	_HTQQNKS(ph)LQFNQK_	1	0	0	1	561.27	3	560.933	1679.78	46930.3	-1.0955	-0.00061449	27.512	0.31061	4	1	44.193	1381300
5471	HTQQNKSLQFNQK	13	QEplus005427	Cyt_R1	0.011186	Phospho (STY)	_HTQQNKS(ph)LQFNQK_	1	0	0	1	840.9	2	840.896	1679.78	39055.3	-0.092218	-7.7546e-05	27.529	0.22893	3	1	53.967	662990
5472	HTQQNKSLQFNQK	13	QEplus005525	Mem_R4	0.013848	Phospho (STY)	_HTQQNKS(ph)LQFNQK_	1	0	0	1	560.93	3	560.933	1679.78	n. def.	n. def.	n. def.	27.105	1		1	45.115
5611	IGCLLMENGAK	11	QEplus005425	Mem_R1	0.00026442	Unmodified	_IGCLLMENGAK_	0	0	0	0	603.3	2	603.304	1204.59	45944.5	0.032201	1.9427e-05	36.084	0.38997	2	1	78.816	1572300
5612	IGCLLMENGAK	11	QEplus005427	Cyt_R1	0.00030035	Unmodified	_IGCLLMENGAK_	0	0	0	0	603.3	2	603.304	1204.59	43905.4	-0.20625	-0.00012443	36.132	0.6011	5	1	75.294	4062800
5613	IGCLLMENGAK	11	QEplus005525	Mem_R4	9.4154e-05	Unmodified	_IGCLLMENGAK_	0	0	0	0	603.3	2	603.304	1204.59	44103.8	-2.0651	-0.0012459	36.029	0.53121	5	1	95.502	8599400
5614	IGCLLMENGAK	11	QEplus005527	Cyt_R4	0.0010107	Unmodified	_IGCLLMENGAK_	0	0	0	0	603.3	2	603.304	1204.59	47028.6	-1.5338	-0.00092533	36.127	1.2093	3	1	66.435	1870600
5615	IGCLLMENGAK	11	QEplus005605	Mem_R5	0.00016886	Unmodified	_IGCLLMENGAK_	0	0	0	0	603.3	2	603.304	1204.59	44546.3	-1.1774	-0.00071036	36.248	0.56942	4	1	88.181	4279700
5616	IGCLLMENGAK	11	QEplus005607	Cyt_R5	9.7288e-08	Unmodified	_IGCLLMENGAK_	0	0	0	0	603.3	2	603.304	1204.59	44858	-1.1115	-0.00067057	36.504	0.53545	3	1	139.74	8519100
5617	IGCLLMENGAK	11	QEplus005525	Mem_R4	0.016389	Oxidation (M)	_IGCLLM(ox)ENGAK_	0	0	1	0	611.3	2	611.302	1220.59	46189.7	0.13957	8.5322e-05	36.025	0.3895	2	1	41.399	1187900
5618	IGCLLMENGAKLSEAALAFEAAVK	24	QEplus005525	Mem_R4	0.010947	Unmodified	_IGCLLMENGAKLSEAALAFEAAVK_	0	0	0	1	836.11	3	836.106	2505.3	39045.1	1.1819	0.00098819	48.329	0.59434	4	1	37.56	1172800
5619	IGCLLMENGAKLSEAALAFEAAVK	24	QEplus005605	Mem_R5	2.2781e-13	Unmodified	_IGCLLMENGAKLSEAALAFEAAVK_	0	0	0	1	836.44	3	836.106	2505.3	38565.1	-0.21495	-0.00017972	48.543	0.50046	5	1	133.58	3709500
5620	IGCLLMENGAKLSEAALAFEAAVK	24	QEplus005607	Cyt_R5	0.00016458	Unmodified	_IGCLLMENGAKLSEAALAFEAAVK_	0	0	0	1	836.44	3	836.106	2505.3	41071.5	-0.26008	-0.00021746	49.133	0.61675	3	1	62.781	1443200
5621	IGCLLMENGAKLSEAALAFEAAVK	24	QEplus005525	Mem_R4	1.4499e-05	Phospho (STY)	_IGCLLMENGAKLS(ph)EAALAFEAAVK_	1	0	0	1	863.1	3	862.762	2585.26	37313.9	-2.4368	-0.0021024	48.592	1.2529	5	1	74.838	3236900
5622	IGCLLMENGAKLSEAALAFEAAVK	24	QEplus005607	Cyt_R5	0.00026961	Phospho (STY)	_IGCLLMENGAKLS(ph)EAALAFEAAVK_	1	0	0	1	863.1	3	862.762	2585.26	37985.4	-2.1692	-0.0018715	49.232	0.58101	3	1	56.533	1448600
5623	IGCLLMENGAKLSEAALAFEAAVKEKPDHVDAWLR	35	QEplus005425	Mem_R1	1.5564e-09	Unmodified	_IGCLLMENGAKLSEAALAFEAAVKEKPDHVDAWLR_	0	0	0	3	964.5	4	964	3851.97	36676.2	0.27306	0.00026323	45.997	0.43504	3	1	83.633	2953300
5624	IGCLLMENGAKLSEAALAFEAAVKEKPDHVDAWLR	35	QEplus005425	Mem_R1	0.0028971	Unmodified	_IGCLLMENGAKLSEAALAFEAAVKEKPDHVDAWLR_	0	0	0	3	771.6	5	771.401	3851.97	41225.4	-0.58297	-0.0004497	45.981	0.50666	3	1	43.438	2200100
5798	IKQQDDKFQK	10	QEplus005425	Mem_R1	1.1679e-05	Unmodified	_IKQQDDKFQK_	0	0	0	2	426.57	3	426.566	1276.68	52261.9	-0.51133	-0.00021812	25.386	1.3144	6	2	91.549	256350000
5799	IKQQDDKFQK	10	QEplus005425	Mem_R1	0.0030152	Unmodified	_IKQQDDKFQK_	0	0	0	2	639.35	2	639.346	1276.68	43483	-0.23423	-0.00014975	26.709	0.4746	3	1	65.038	2317600
5800	IKQQDDKFQK	10	QEplus005427	Cyt_R1	0.00012471	Unmodified	_IKQQDDKFQK_	0	0	0	2	426.57	3	426.566	1276.68	52841.6	-0.072395	-3.0881e-05	25.449	1.424	6	2	78.653	191670000
5801	IKQQDDKFQK	10	QEplus005427	Cyt_R1	6.1962e-15	Unmodified	_IKQQDDKFQK_	0	0	0	2	639.34	2	639.346	1276.68	43782.8	-0.39746	-0.00025412	25.451	1.4099	6	3	167.67	108550000
5802	IKQQDDKFQK	10	QEplus005525	Mem_R4	3.1479e-07	Unmodified	_IKQQDDKFQK_	0	0	0	2	639.85	2	639.346	1276.68	43035.8	-0.75962	-0.00048566	25.012	1.475	6	2	135.43	155010000
5803	IKQQDDKFQK	10	QEplus005525	Mem_R4	3.7043e-06	Unmodified	_IKQQDDKFQK_	0	0	0	2	426.56	3	426.566	1276.68	53132.1	-0.068305	-2.9137e-05	25.026	1.7683	6	2	99.568	229660000
5804	IKQQDDKFQK	10	QEplus005527	Cyt_R4	0.00049304	Unmodified	_IKQQDDKFQK_	0	0	0	2	639.35	2	639.346	1276.68	43573.4	-0.18169	-0.00011616	25.02	1.5772	5	1	78.516	26318000
5805	IKQQDDKFQK	10	QEplus005527	Cyt_R4	0.00035059	Unmodified	_IKQQDDKFQK_	0	0	0	2	426.57	3	426.566	1276.68	53048.2	0.37509	0.00016	25.02	1.4886	6	2	61.958	43043000
5806	IKQQDDKFQK	10	QEplus005605	Mem_R5	0.0015065	Unmodified	_IKQQDDKFQK_	0	0	0	2	426.57	3	426.566	1276.68	53119.6	-0.46911	-0.00020011	25.523	1.7125	6	2	55.401	93768000
5807	IKQQDDKFQK	10	QEplus005605	Mem_R5	2.5723e-10	Unmodified	_IKQQDDKFQK_	0	0	0	2	639.34	2	639.346	1276.68	43899.3	-0.64566	-0.0004128	25.527	1.4271	5	2	155.06	58107000
5808	IKQQDDKFQK	10	QEplus005607	Cyt_R5	1.4018e-05	Unmodified	_IKQQDDKFQK_	0	0	0	2	426.57	3	426.566	1276.68	53578.2	0.19423	8.2852e-05	25.488	3.3526	2	3	91.855	96013000
5809	IKQQDDKFQK	10	QEplus005607	Cyt_R5	1.5552e-21	Unmodified	_IKQQDDKFQK_	0	0	0	2	639.35	2	639.346	1276.68	43558.8	-0.43206	-0.00027624	25.484	1.854	6	3	185.6	63899000
5810	IKQQDDKFQK	10	QEplus005607	Cyt_R5	0.010039	Unmodified	_IKQQDDKFQK_	0	0	0	2	639.35	2	639.346	1276.68	n. def.	n. def.	n. def.	28.397	1		1	52.482
5811	IKQQDDKFQKEK	12	QEplus005425	Mem_R1	0.00017411	Unmodified	_IKQQDDKFQKEK_	0	0	0	3	767.91	2	767.915	1533.82	39738.6	-0.43881	-0.00033697	24.808	0.38045	4	1	113.69	3200900
5812	IKQQDDKFQKEK	12	QEplus005427	Cyt_R1	3.8409e-06	Unmodified	_IKQQDDKFQKEK_	0	0	0	3	767.91	2	767.915	1533.82	40754.1	-0.32352	-0.00024843	24.933	0.2661	4	1	128.01	1646400
5813	IKQQDDKFQKEK	12	QEplus005427	Cyt_R1	0.0001172	Unmodified	_IKQQDDKFQKEK_	0	0	0	3	512.28	3	512.279	1533.82	49663.1	0.46278	0.00023707	24.915	0.58893	5	1	99.844	7176700
5814	IKQQDDKFQKEK	12	QEplus005525	Mem_R4	0.0015791	Unmodified	_IKQQDDKFQKEK_	0	0	0	3	768.41	2	767.915	1533.82	40307.2	0.09889	7.5939e-05	24.485	0.27284	3	1	69.01	1250100
6454	KGDVGSLLNTYNDTVIETLK	20	QEplus005425	Mem_R1	4.2111e-83	Unmodified	_KGDVGSLLNTYNDTVIETLK_	0	0	0	1	1091.08	2	1090.58	2179.14	34434.2	0.052464	5.7216e-05	42.823	0.28431	4	1	304.9	3193400
6455	KGDVGSLLNTYNDTVIETLK	20	QEplus005525	Mem_R4	2.9108e-135	Unmodified	_KGDVGSLLNTYNDTVIETLK_	0	0	0	1	1090.58	2	1090.58	2179.14	34249.8	-0.0026498	-2.8898e-06	42.867	0.54226	4	1	380.06	9853800
6456	KGDVGSLLNTYNDTVIETLK	20	QEplus005525	Mem_R4	0.0054037	Unmodified	_KGDVGSLLNTYNDTVIETLK_	0	0	0	1	727.39	3	727.386	2179.14	41207	0.15183	0.00011044	42.88	0.64845	4	1	31.976	20483000
6457	KGDVGSLLNTYNDTVIETLK	20	QEplus005605	Mem_R5	8.931e-34	Unmodified	_KGDVGSLLNTYNDTVIETLK_	0	0	0	1	1091.08	2	1090.58	2179.14	33643.8	-0.7407	-0.00080779	43.207	0.36359	4	1	210.39	5348100
6458	KGDVGSLLNTYNDTVIETLK	20	QEplus005605	Mem_R5	2.9326e-14	Unmodified	_KGDVGSLLNTYNDTVIETLK_	0	0	0	1	727.72	3	727.386	2179.14	41215.6	-0.41266	-0.00030016	43.222	0.57824	4	1	112.53	16370000
6459	KGDVGSLLNTYNDTVIETLK	20	QEplus005607	Cyt_R5	6.8312e-26	Unmodified	_KGDVGSLLNTYNDTVIETLK_	0	0	0	1	728.06	3	727.386	2179.14	40615	0.56092	0.000408	43.831	0.85612	5	1	166.29	9032200
6460	KGDVGSLLNTYNDTVIETLK	20	QEplus005607	Cyt_R5	6.0418e-44	Unmodified	_KGDVGSLLNTYNDTVIETLK_	0	0	0	1	1091.08	2	1090.58	2179.14	34058.2	0.40521	0.00044191	43.809	0.60648	4	1	234.04	4086200
6461	KGDVGSLLNTYNDTVIETLKR	21	QEplus005425	Mem_R1	2.1618e-58	Unmodified	_KGDVGSLLNTYNDTVIETLKR_	0	0	0	2	780.09	3	779.42	2335.24	39847.5	-0.13301	-0.00010367	41.077	0.85555	6	1	252.1	94951000
6462	KGDVGSLLNTYNDTVIETLKR	21	QEplus005427	Cyt_R1	1.3763e-100	Unmodified	_KGDVGSLLNTYNDTVIETLKR_	0	0	0	2	1168.62	2	1168.63	2335.24	33545	-0.54668	-0.00063886	41.145	0.46131	4	1	364.59	9421700
6463	KGDVGSLLNTYNDTVIETLKR	21	QEplus005427	Cyt_R1	0.00052293	Unmodified	_KGDVGSLLNTYNDTVIETLKR_	0	0	0	2	585.32	4	584.817	2335.24	45073.6	-0.50662	-0.00029628	41.175	0.7447	5	1	56.247	20700000
6464	KGDVGSLLNTYNDTVIETLKR	21	QEplus005427	Cyt_R1	1.0705e-22	Unmodified	_KGDVGSLLNTYNDTVIETLKR_	0	0	0	2	779.75	3	779.42	2335.24	40039.5	-0.41241	-0.00032144	41.16	1.2061	6	1	182.77	88440000
6465	KGDVGSLLNTYNDTVIETLKR	21	QEplus005525	Mem_R4	2.9353e-12	Unmodified	_KGDVGSLLNTYNDTVIETLKR_	0	0	0	2	1169.12	2	1168.63	2335.24	32800	-0.046894	-5.4802e-05	41.086	1.1033	5	1	163.56	14585000
6466	KGDVGSLLNTYNDTVIETLKR	21	QEplus005525	Mem_R4	1.3603e-36	Unmodified	_KGDVGSLLNTYNDTVIETLKR_	0	0	0	2	779.76	3	779.42	2335.24	40027.6	-0.15825	-0.00012334	41.09	2.0304	7	3	209.25	141380000
6467	KGDVGSLLNTYNDTVIETLKR	21	QEplus005525	Mem_R4	0.00053743	Unmodified	_KGDVGSLLNTYNDTVIETLKR_	0	0	0	2	585.07	4	584.817	2335.24	45894.9	-0.13312	-7.7849e-05	41.101	1.4601	7	1	55.705	30842000
6468	KGDVGSLLNTYNDTVIETLKR	21	QEplus005527	Cyt_R4	2.8863e-29	Unmodified	_KGDVGSLLNTYNDTVIETLKR_	0	0	0	2	779.75	3	779.42	2335.24	40216.1	0.37865	0.00029513	44.36	3.4967	4	3	204.47	5969900
6469	KGDVGSLLNTYNDTVIETLKR	21	QEplus005527	Cyt_R4	0.0001427	Unmodified	_KGDVGSLLNTYNDTVIETLKR_	0	0	0	2	585.31	4	584.817	2335.24	46939.8	-0.61923	-0.00036214	44.275	2.6114	2	1	70.452	2534500
6470	KGDVGSLLNTYNDTVIETLKR	21	QEplus005605	Mem_R5	1.6537e-05	Unmodified	_KGDVGSLLNTYNDTVIETLKR_	0	0	0	2	585.32	4	584.817	2335.24	45570.8	-0.27127	-0.00015864	41.529	1.4509	6	1	76.015	21545000
6471	KGDVGSLLNTYNDTVIETLKR	21	QEplus005605	Mem_R5	1.338e-12	Unmodified	_KGDVGSLLNTYNDTVIETLKR_	0	0	0	2	1169.13	2	1168.63	2335.24	32948.8	-0.4032	-0.00047119	41.539	0.93107	5	2	179.74	13242000
6472	KGDVGSLLNTYNDTVIETLKR	21	QEplus005605	Mem_R5	0.00015011	Unmodified	_KGDVGSLLNTYNDTVIETLKR_	0	0	0	2	779.76	3	779.42	2335.24	40067.5	-0.43811	-0.00034147	41.514	1.7923	7	2	70.358	116410000
6473	KGDVGSLLNTYNDTVIETLKR	21	QEplus005607	Cyt_R5	1.5589e-05	Unmodified	_KGDVGSLLNTYNDTVIETLKR_	0	0	0	2	585.07	4	584.817	2335.24	46367.6	-0.60419	-0.00035334	42.423	2.1716	3	2	77.221	3957300
6474	KGDVGSLLNTYNDTVIETLKR	21	QEplus005607	Cyt_R5	1.9106e-22	Unmodified	_KGDVGSLLNTYNDTVIETLKR_	0	0	0	2	1169.12	2	1168.63	2335.24	33619.5	0.73778	0.00086219	42.622	0.95977	3	1	217.91	2490500
6475	KGDVGSLLNTYNDTVIETLKR	21	QEplus005607	Cyt_R5	5.5396e-37	Unmodified	_KGDVGSLLNTYNDTVIETLKR_	0	0	0	2	779.76	3	779.42	2335.24	39771.5	-0.00027594	-2.1508e-07	42.575	4.2029	5	3	220.48	20284000
6476	KGDVGSLLNTYNDTVIETLKR	21	QEplus005607	Cyt_R5	7.4801e-27	Unmodified	_KGDVGSLLNTYNDTVIETLKR_	0	0	0	2	1168.63	2	1168.63	2335.24	n. def.	n. def.	n. def.	42.421	1		1	180.1
6477	KGDVGSLLNTYNDTVIETLKR	21	QEplus005525	Mem_R4	1.1048e-05	Phospho (STY)	_KGDVGS(ph)LLNTYNDTVIETLKR_	1	0	0	2	806.41	3	806.076	2415.2	39774.7	0.11157	8.9931e-05	43.916	0.3918	4	1	90.974	3928700
6478	KGDVGSLLNTYNDTVIETLKR	21	QEplus005605	Mem_R5	0.0039233	Phospho (STY)	_KGDVGS(ph)LLNTYNDTVIETLKR_	1	0	0	2	806.08	3	806.076	2415.2	40920.4	-1.3588	-0.0010953	44.227	0.57177	4	1	51.963	1292800
7222	LDPKNLEAMKTLAISYINEGYDMSAFTMLDK	31	QEplus005605	Mem_R5	2.6059e-05	Unmodified	_LDPKNLEAMKTLAISYINEGYDMSAFTMLDK_	0	0	0	2	1175.25	3	1174.91	3521.71	32051.5	-0.072323	-8.4973e-05	51.026	0.44762	7	2	57.076	5042200
7223	LDPKNLEAMKTLAISYINEGYDMSAFTMLDK	31	QEplus005605	Mem_R5	1.3308e-06	Unmodified	_LDPKNLEAMKTLAISYINEGYDMSAFTMLDK_	0	0	0	2	881.94	4	881.436	3521.71	37595.7	-0.064837	-5.715e-05	51.026	0.51367	8	1	74.28	8224800
7224	LDPKNLEAMKTLAISYINEGYDMSAFTMLDK	31	QEplus005607	Cyt_R5	0.021298	Unmodified	_LDPKNLEAMKTLAISYINEGYDMSAFTMLDK_	0	0	0	2	881.94	4	881.436	3521.71	37548.2	-0.3093	-0.00027263	51.238	0.39238	4	1	24.258	1974600
7225	LDPKNLEAMKTLAISYINEGYDMSAFTMLDK	31	QEplus005607	Cyt_R5	0.0010512	Unmodified	_LDPKNLEAMKTLAISYINEGYDMSAFTMLDK_	0	0	0	2	1175.58	3	1174.91	3521.71	32624.5	-0.49099	-0.00057687	51.266	0.28573	3	1	50.583	1881300
7295	LEKEVSENLDINDEIEKEENVSEVEQNKPETVEK	34	QEplus005425	Mem_R1	3.5607e-150	Unmodified	_LEKEVSENLDINDEIEKEENVSEVEQNKPETVEK_	0	0	0	3	997.49	4	997.237	3984.92	34714.8	1.2674	0.0012639	36.499	0.46259	8	1	365.4	19711000
7296	LEKEVSENLDINDEIEKEENVSEVEQNKPETVEK	34	QEplus005425	Mem_R1	7.5505e-115	Unmodified	_LEKEVSENLDINDEIEKEENVSEVEQNKPETVEK_	0	0	0	3	1329.65	3	1329.31	3984.92	30778	1.2089	0.0016069	36.494	0.32089	5	1	330.14	4016200
7297	LEKEVSENLDINDEIEKEENVSEVEQNKPETVEK	34	QEplus005427	Cyt_R1	5.1559e-23	Unmodified	_LEKEVSENLDINDEIEKEENVSEVEQNKPETVEK_	0	0	0	3	997.74	4	997.237	3984.92	35285.2	0.20476	0.00020419	36.583	0.56693	7	1	161.35	19429000
7298	LEKEVSENLDINDEIEKEENVSEVEQNKPETVEK	34	QEplus005427	Cyt_R1	9.0736e-86	Unmodified	_LEKEVSENLDINDEIEKEENVSEVEQNKPETVEK_	0	0	0	3	1329.65	3	1329.31	3984.92	30816.3	0.1242	0.0001651	36.582	0.3898	6	1	287.59	7949000
7299	LEKEVSENLDINDEIEKEENVSEVEQNKPETVEK	34	QEplus005525	Mem_R4	2.5034e-99	Unmodified	_LEKEVSENLDINDEIEKEENVSEVEQNKPETVEK_	0	0	0	3	997.74	4	997.237	3984.92	35420.1	0.43481	0.00043361	36.339	0.63849	8	1	295.25	18466000
7300	LEKEVSENLDINDEIEKEENVSEVEQNKPETVEK	34	QEplus005525	Mem_R4	4.8187e-50	Unmodified	_LEKEVSENLDINDEIEKEENVSEVEQNKPETVEK_	0	0	0	3	1329.65	3	1329.31	3984.92	30227.2	0.41791	0.00055553	36.35	0.42596	7	1	210.04	8070000
7301	LEKEVSENLDINDEIEKEENVSEVEQNKPETVEK	34	QEplus005525	Mem_R4	0.039115	Unmodified	_LEKEVSENLDINDEIEKEENVSEVEQNKPETVEK_	0	0	0	3	798.39	5	797.991	3984.92	39041.3	-1.7445	-0.0013921	36.335	0.46113	5	1	14.538	5644400
7302	LEKEVSENLDINDEIEKEENVSEVEQNKPETVEK	34	QEplus005605	Mem_R5	2.227e-11	Unmodified	_LEKEVSENLDINDEIEKEENVSEVEQNKPETVEK_	0	0	0	3	997.74	4	997.237	3984.92	34643	0.064989	6.4809e-05	36.683	0.56958	8	1	99.357	10189000
7303	LEKEVSENLDINDEIEKEENVSEVEQNKPETVEK	34	QEplus005605	Mem_R5	1.6103e-09	Unmodified	_LEKEVSENLDINDEIEKEENVSEVEQNKPETVEK_	0	0	0	3	1329.65	3	1329.31	3984.92	29939.2	0.32884	0.00043713	36.672	0.39152	6	1	95.099	3081400
7304	LEKEVSENLDINDEIEKEENVSEVEQNKPETVEK	34	QEplus005605	Mem_R5	0.03781	Unmodified	_LEKEVSENLDINDEIEKEENVSEVEQNKPETVEK_	0	0	0	3	798.39	5	797.991	3984.92	39516.1	-0.86347	-0.00068904	36.674	0.39156	6	1	15.221	2341000
7305	LEKEVSENLDINDEIEKEENVSEVEQNKPETVEK	34	QEplus005607	Cyt_R5	4.4638e-09	Unmodified	_LEKEVSENLDINDEIEKEENVSEVEQNKPETVEK_	0	0	0	3	997.74	4	997.237	3984.92	35367.8	0.7459	0.00074384	37.09	0.71296	6	1	90.559	5284400
7306	LEKEVSENLDINDEIEKEENVSEVEQNKPETVEK	34	QEplus005607	Cyt_R5	2.4529e-05	Unmodified	_LEKEVSENLDINDEIEKEENVSEVEQNKPETVEK_	0	0	0	3	1329.65	3	1329.31	3984.92	30293.7	1.0206	0.0013567	37.147	0.50024	5	1	55.117	2395900
7307	LEKEVSENLDINDEIEKEENVSEVEQNKPETVEK	34	QEplus005427	Cyt_R1	0.00083183	Phospho (STY)	_LEKEVSENLDINDEIEKEENVS(ph)EVEQNKPETVEK_	1	0	0	3	1356.97	3	1355.97	4064.88	30704.3	-0.12674	-0.00017186	37.278	0.17707	4	1	51.587	2056800
7308	LEKEVSENLDINDEIEKEENVSEVEQNKPETVEK	34	QEplus005525	Mem_R4	9.0849e-86	Phospho (STY)	_LEKEVSENLDINDEIEKEENVS(ph)EVEQNKPETVEK_	1	0	0	3	1017.98	4	1017.23	4064.88	34300.7	0.12093	0.00012301	36.981	0.39116	7	1	286.83	15128000
7309	LEKEVSENLDINDEIEKEENVSEVEQNKPETVEK	34	QEplus005525	Mem_R4	2.7638e-85	Phospho (STY)	_LEKEVSENLDINDEIEKEENVS(ph)EVEQNKPETVEK_	1	0	0	3	1356.64	3	1355.97	4064.88	29968.9	0.15705	0.00021296	36.982	0.42646	6	1	278.63	7216600
7402	LGASLANSNR	10	QEplus005425	Mem_R1	2.6404e-15	Unmodified	_LGASLANSNR_	0	0	0	0	501.77	2	501.77	1001.53	49387.9	0.1738	8.7208e-05	29.566	1.2469	5	1	169.12	86205000
7403	LGASLANSNR	10	QEplus005427	Cyt_R1	2.3321e-30	Unmodified	_LGASLANSNR_	0	0	0	0	501.77	2	501.77	1001.53	49114.1	0.21075	0.00010575	29.627	1.6297	6	1	211.79	145470000
7404	LGASLANSNR	10	QEplus005525	Mem_R4	7.0997e-16	Unmodified	_LGASLANSNR_	0	0	0	0	501.77	2	501.77	1001.53	48362.1	-0.3239	-0.00016252	29.26	2.7357	6	3	180.34	342510000
7405	LGASLANSNR	10	QEplus005527	Cyt_R4	1.0488e-10	Unmodified	_LGASLANSNR_	0	0	0	0	501.77	2	501.77	1001.53	42789.3	0.35782	0.00017954	29.23	1.6773	5	2	156.01	89676000
7406	LGASLANSNR	10	QEplus005605	Mem_R5	4.9664e-22	Unmodified	_LGASLANSNR_	0	0	0	0	501.77	2	501.77	1001.53	48603.9	0.048209	2.419e-05	29.598	1.1659	5	1	192.14	47033000
7407	LGASLANSNR	10	QEplus005607	Cyt_R5	2.9436e-10	Unmodified	_LGASLANSNR_	0	0	0	0	501.77	2	501.77	1001.53	47083	-0.066931	-3.3584e-05	29.717	1.4925	5	1	144.09	74248000
7408	LGASLANSNRSEEAIQAYHR	20	QEplus005425	Mem_R1	7.7442e-34	Unmodified	_LGASLANSNRSEEAIQAYHR_	0	0	0	1	730.04	3	729.702	2186.08	40995.1	0.15319	0.00011178	32.316	0.88536	7	1	210.17	30623000
7409	LGASLANSNRSEEAIQAYHR	20	QEplus005425	Mem_R1	6.7313e-11	Unmodified	_LGASLANSNRSEEAIQAYHR_	0	0	0	1	547.78	4	547.528	2186.08	47253.2	-0.98639	-0.00054007	32.314	0.38941	5	1	127.22	4160800
7410	LGASLANSNRSEEAIQAYHR	20	QEplus005425	Mem_R1	2.6943e-05	Unmodified	_LGASLANSNRSEEAIQAYHR_	0	0	0	1	1094.55	2	1094.05	2186.08	34458.3	-0.092121	-0.00010078	32.296	0.31875	4	1	101.62	3200800
7411	LGASLANSNRSEEAIQAYHR	20	QEplus005427	Cyt_R1	7.2351e-26	Unmodified	_LGASLANSNRSEEAIQAYHR_	0	0	0	1	730.04	3	729.702	2186.08	41260.4	0.088364	6.448e-05	32.392	0.4937	6	1	197.72	20291000
7412	LGASLANSNRSEEAIQAYHR	20	QEplus005427	Cyt_R1	6.3881e-08	Unmodified	_LGASLANSNRSEEAIQAYHR_	0	0	0	1	547.78	4	547.528	2186.08	46834.1	-1.5165	-0.00083035	32.39	0.35284	4	1	98.165	2416900
7413	LGASLANSNRSEEAIQAYHR	20	QEplus005427	Cyt_R1	0.00024503	Unmodified	_LGASLANSNRSEEAIQAYHR_	0	0	0	1	1094.55	2	1094.05	2186.08	34357.8	0.36907	0.00040378	32.39	0.2118	4	1	99.941	2086100
7414	LGASLANSNRSEEAIQAYHR	20	QEplus005525	Mem_R4	1.7464e-25	Unmodified	_LGASLANSNRSEEAIQAYHR_	0	0	0	1	730.03	3	729.702	2186.08	41554.3	0.43307	0.00031601	32.138	0.60255	6	1	185.55	22431000
7415	LGASLANSNRSEEAIQAYHR	20	QEplus005525	Mem_R4	8.2188e-05	Unmodified	_LGASLANSNRSEEAIQAYHR_	0	0	0	1	548.03	4	547.528	2186.08	47156.7	-1.2434	-0.00068081	32.158	0.53129	4	1	73.11	2708500
7416	LGASLANSNRSEEAIQAYHR	20	QEplus005605	Mem_R5	6.5989e-34	Unmodified	_LGASLANSNRSEEAIQAYHR_	0	0	0	1	730.04	3	729.702	2186.08	41436.5	-0.25063	-0.00018288	32.47	0.74796	6	1	212.83	22521000
7417	LGASLANSNRSEEAIQAYHR	20	QEplus005605	Mem_R5	0.00018603	Unmodified	_LGASLANSNRSEEAIQAYHR_	0	0	0	1	547.78	4	547.528	2186.08	47484.4	-1.3354	-0.00073117	32.449	0.39021	4	1	69.737	2626400
7418	LGASLANSNRSEEAIQAYHR	20	QEplus005605	Mem_R5	9.2417e-05	Unmodified	_LGASLANSNRSEEAIQAYHR_	0	0	0	1	1094.55	2	1094.05	2186.08	34979.8	-0.90344	-0.00098841	32.46	0.31897	4	1	78.486	1865800
7419	LGASLANSNRSEEAIQAYHR	20	QEplus005607	Cyt_R5	3.8817e-05	Unmodified	_LGASLANSNRSEEAIQAYHR_	0	0	0	1	547.53	4	547.528	2186.08	50017.1	-2.1395	-0.0011714	32.812	0.70957	4	2	74.519	1124400
7420	LGASLANSNRSEEAIQAYHR	20	QEplus005607	Cyt_R5	4.7877e-19	Unmodified	_LGASLANSNRSEEAIQAYHR_	0	0	0	1	730.04	3	729.702	2186.08	41496.8	0.00026738	1.9511e-07	32.863	0.81564	6	1	170.53	9778500
7421	LGASLANSNRSEEAIQAYHR	20	QEplus005425	Mem_R1	2.3291e-19	Phospho (STY)	_LGASLANS(ph)NRSEEAIQAYHR_	1	0	0	1	756.36	3	756.357	2266.05	40520.6	0.45319	0.00034278	33.012	0.5329	5	1	178.35	5314500
7422	LGASLANSNRSEEAIQAYHR	20	QEplus005427	Cyt_R1	9.3113e-34	Phospho (STY)	_LGASLANSNRS(ph)EEAIQAYHR_	1	0	0	1	756.36	3	756.357	2266.05	40108.7	0.37589	0.00028431	33.134	0.53127	5	1	208.65	15738000
7423	LGASLANSNRSEEAIQAYHR	20	QEplus005525	Mem_R4	6.5307e-34	Phospho (STY)	_LGASLANSNRS(ph)EEAIQAYHR_	1	0	0	1	756.69	3	756.357	2266.05	40217.5	-0.14226	-0.0001076	32.868	0.81485	5	1	214.49	22212000
7424	LGASLANSNRSEEAIQAYHR	20	QEplus005525	Mem_R4	9.8751e-05	Phospho (STY)	_LGASLANSNRS(ph)EEAIQAYHR_	1	0	0	1	1135.03	2	1134.03	2266.05	33585	0.1808	0.00020503	32.848	0.28115	4	1	85.636	2441000
7425	LGASLANSNRSEEAIQAYHR	20	QEplus005527	Cyt_R4	2.9666e-08	Phospho (STY)	_LGASLANSNRS(ph)EEAIQAYHR_	1	0	0	1	756.36	3	756.357	2266.05	40995.3	-0.26315	-0.00019904	33.044	2.0101	4	2	110.6	2096200
7426	LGASLANSNRSEEAIQAYHR	20	QEplus005605	Mem_R5	4.7069e-14	Phospho (STY)	_LGASLANS(ph)NRSEEAIQAYHR_	1	0	0	1	756.36	3	756.357	2266.05	40341.5	0.038949	2.9459e-05	33.171	0.74711	5	2	147.26	10594000
7427	LGASLANSNRSEEAIQAYHR	20	QEplus005605	Mem_R5	0.045229	Phospho (STY)	_LGAS(ph)LANSNRSEEAIQAYHR_	1	0	0	1	1134.53	2	1134.03	2266.05	33227	-0.3359	-0.00038093	33.191	0.28162	3	1	48.659	1173700
7428	LGASLANSNRSEEAIQAYHR	20	QEplus005607	Cyt_R5	2.8513e-34	Phospho (STY)	_LGASLANSNRS(ph)EEAIQAYHR_	1	0	0	1	756.36	3	756.357	2266.05	40520.3	-0.87592	-0.00066251	33.414	0.88767	5	1	222.21	18182000
7429	LGASLANSNRSEEAIQAYHR	20	QEplus005607	Cyt_R5	0.0063321	Phospho (STY)	_LGASLANSNRS(ph)EEAIQAYHR_	1	0	0	1	1134.53	2	1134.03	2266.05	33910.4	-0.26106	-0.00029605	33.411	0.28283	4	1	54.368	2900600
7430	LGASLANSNRSEEAIQAYHRALQLKPSFVR	30	QEplus005425	Mem_R1	3.4258e-49	Unmodified	_LGASLANSNRSEEAIQAYHRALQLKPSFVR_	0	0	0	3	832.95	4	832.448	3325.76	38345.8	1.2282	0.0010224	38.386	1.1381	7	1	217.84	35825000
7431	LGASLANSNRSEEAIQAYHRALQLKPSFVR	30	QEplus005425	Mem_R1	8.2569e-08	Unmodified	_LGASLANSNRSEEAIQAYHRALQLKPSFVR_	0	0	0	3	666.36	5	666.16	3325.76	42177.5	0.029982	1.9972e-05	38.391	1.2089	7	1	87.439	31579000
7432	LGASLANSNRSEEAIQAYHRALQLKPSFVR	30	QEplus005425	Mem_R1	3.3034e-07	Unmodified	_LGASLANSNRSEEAIQAYHRALQLKPSFVR_	0	0	0	3	555.64	6	555.301	3325.76	45659	-0.69061	-0.0003835	38.404	0.64137	5	1	94.275	5414300
7433	LGASLANSNRSEEAIQAYHRALQLKPSFVR	30	QEplus005427	Cyt_R1	1.2205e-14	Unmodified	_LGASLANSNRSEEAIQAYHRALQLKPSFVR_	0	0	0	3	832.95	4	832.448	3325.76	39713.5	0.58373	0.00048592	38.424	1.7718	5	1	124.12	11641000
7434	LGASLANSNRSEEAIQAYHRALQLKPSFVR	30	QEplus005427	Cyt_R1	1.1786e-07	Unmodified	_LGASLANSNRSEEAIQAYHRALQLKPSFVR_	0	0	0	3	666.36	5	666.16	3325.76	42687.9	-0.096863	-6.4526e-05	38.393	1.4875	5	1	83.332	9557300
7435	LGASLANSNRSEEAIQAYHRALQLKPSFVR	30	QEplus005525	Mem_R4	0.03104	Unmodified	_LGASLANSNRSEEAIQAYHRALQLKPSFVR_	0	0	0	3	666.56	5	666.16	3325.76	43726	-1.8386	-0.0012248	38.581	1.065	3	2	19.733	3900400
7436	LGASLANSNRSEEAIQAYHRALQLKPSFVR	30	QEplus005525	Mem_R4	0.030094	Unmodified	_LGASLANSNRSEEAIQAYHRALQLKPSFVR_	0	0	0	3	666.83	5	666.16	3325.76	43018.8	-1.2952	-0.00086283	39.641	0.85261	3	1	30.602	2448300
7437	LGASLANSNRSEEAIQAYHRALQLKPSFVR	30	QEplus005605	Mem_R5	5.5822e-08	Unmodified	_LGASLANSNRSEEAIQAYHRALQLKPSFVR_	0	0	0	3	832.95	4	832.448	3325.76	38920.2	0.53215	0.00044299	40.707	3.5811	5	4	90.616	4437200
7438	LGASLANSNRSEEAIQAYHRALQLKPSFVR	30	QEplus005605	Mem_R5	0.039226	Unmodified	_LGASLANSNRSEEAIQAYHRALQLKPSFVR_	0	0	0	3	831.76	4	832.448	3325.76	37994.1	3.1238	0.0026004	44.119	0.78612	2	1	25.054	1187100
7459	LGLVQTQNEK	10	QEplus005425	Mem_R1	1.5449e-10	Unmodified	_LGLVQTQNEK_	0	0	0	0	565.31	2	565.314	1128.61	47066	0.70133	0.00039647	31.657	1.21	6	1	152.89	20621000
7460	LGLVQTQNEK	10	QEplus005427	Cyt_R1	1.0488e-10	Unmodified	_LGLVQTQNEK_	0	0	0	0	565.31	2	565.314	1128.61	46826.7	0.67063	0.00037912	31.751	1.3434	6	1	156.01	38642000
7461	LGLVQTQNEK	10	QEplus005525	Mem_R4	6.4223e-57	Unmodified	_LGLVQTQNEK_	0	0	0	0	565.31	2	565.314	1128.61	n. def.	n. def.	n. def.	31.367	1		1	218.06
7462	LGLVQTQNEK	10	QEplus005527	Cyt_R4	8.5047e-33	Unmodified	_LGLVQTQNEK_	0	0	0	0	565.31	2	565.314	1128.61	n. def.	n. def.	n. def.	31.429	1		1	180.87
7463	LGLVQTQNEK	10	QEplus005605	Mem_R5	3.0449e-10	Unmodified	_LGLVQTQNEK_	0	0	0	0	565.31	2	565.314	1128.61	47210.2	1.2418	0.00070203	31.779	0.91416	6	1	143.45	17508000
7464	LGLVQTQNEK	10	QEplus005607	Cyt_R5	7.1912e-16	Unmodified	_LGLVQTQNEK_	0	0	0	0	565.31	2	565.314	1128.61	n. def.	n. def.	n. def.	31.861	1		1	133.98
7465	LGLVQTQNEKELNGISALEECLK	23	QEplus005425	Mem_R1	4.5989e-37	Unmodified	_LGLVQTQNEKELNGISALEECLK_	0	0	0	1	863.12	3	862.786	2585.34	38058	1.2046	0.0010393	42.122	0.35691	6	1	172.42	22390000
7466	LGLVQTQNEKELNGISALEECLK	23	QEplus005427	Cyt_R1	2.1743e-17	Unmodified	_LGLVQTQNEKELNGISALEECLK_	0	0	0	1	862.78	3	862.786	2585.34	37823.1	0.54075	0.00046655	42.199	0.35608	6	1	117.64	11979000
7467	LGLVQTQNEKELNGISALEECLK	23	QEplus005525	Mem_R4	3.0187e-37	Unmodified	_LGLVQTQNEKELNGISALEECLK_	0	0	0	1	862.79	3	862.786	2585.34	37980.7	-0.58214	-0.00050226	42.089	0.96906	7	2	177.03	41642000
7468	LGLVQTQNEKELNGISALEECLK	23	QEplus005525	Mem_R4	6.0442e-181	Unmodified	_LGLVQTQNEKELNGISALEECLK_	0	0	0	1	1294.18	2	1293.68	2585.34	30852.5	-0.60619	-0.00078422	42.082	0.46345	4	1	423.4	4569200
7469	LGLVQTQNEKELNGISALEECLK	23	QEplus005527	Cyt_R4	1.0214e-05	Unmodified	_LGLVQTQNEKELNGISALEECLK_	0	0	0	1	863.12	3	862.786	2585.34	38285	0.42223	0.0003643	43.561	1.431	4	4	59.324	1967300
7470	LGLVQTQNEKELNGISALEECLK	23	QEplus005527	Cyt_R4	0.0061732	Unmodified	_LGLVQTQNEKELNGISALEECLK_	0	0	0	1	862.78	3	862.786	2585.34	n. def.	n. def.	n. def.	42.278	1		1	37.56
7471	LGLVQTQNEKELNGISALEECLK	23	QEplus005605	Mem_R5	9.44e-13	Unmodified	_LGLVQTQNEKELNGISALEECLK_	0	0	0	1	863.45	3	862.786	2585.34	38179.5	-0.20861	-0.00017999	42.436	0.74968	7	3	118.35	32962000
7472	LGLVQTQNEKELNGISALEECLK	23	QEplus005605	Mem_R5	1.3599e-37	Unmodified	_LGLVQTQNEKELNGISALEECLK_	0	0	0	1	1294.18	2	1293.68	2585.34	31691.1	0.58362	0.00075501	42.442	0.3213	4	1	224.19	2755600
7473	LGLVQTQNEKELNGISALEECLK	23	QEplus005607	Cyt_R5	3.7242e-17	Unmodified	_LGLVQTQNEKELNGISALEECLK_	0	0	0	1	863.46	3	862.786	2585.34	37827.3	-0.08154	-7.0352e-05	42.811	0.85297	6	2	114.2	34099000
7474	LGLVQTQNEKELNGISALEECLK	23	QEplus005607	Cyt_R5	9.7206e-119	Unmodified	_LGLVQTQNEKELNGISALEECLK_	0	0	0	1	1294.68	2	1293.68	2585.34	31423.3	0.6051	0.00078281	42.785	0.39068	4	1	351.77	4249000
7475	LGLVQTQNEKELNGISALEECLKLDPK	27	QEplus005425	Mem_R1	2.3495e-13	Unmodified	_LGLVQTQNEKELNGISALEECLKLDPK_	0	0	0	2	1014.21	3	1013.87	3038.6	34911.5	-0.39437	-0.00039984	42.55	0.72664	7	3	119.75	15509000
7476	LGLVQTQNEKELNGISALEECLKLDPK	27	QEplus005425	Mem_R1	0.0078482	Unmodified	_LGLVQTQNEKELNGISALEECLKLDPK_	0	0	0	2	760.91	4	760.656	3038.6	40414.9	-0.26514	-0.00020168	42.546	0.57715	8	1	37.934	16181000
7477	LGLVQTQNEKELNGISALEECLKLDPK	27	QEplus005427	Cyt_R1	1.2126e-19	Unmodified	_LGLVQTQNEKELNGISALEECLKLDPK_	0	0	0	2	1014.2	3	1013.87	3038.6	35100.3	0.13008	0.00013189	42.691	0.48071	6	2	149.66	22100000
7478	LGLVQTQNEKELNGISALEECLKLDPK	27	QEplus005427	Cyt_R1	0.013787	Unmodified	_LGLVQTQNEKELNGISALEECLKLDPK_	0	0	0	2	760.91	4	760.656	3038.6	40324.5	-0.02922	-2.2226e-05	42.705	0.64256	7	1	30.026	23412000
7479	LGLVQTQNEKELNGISALEECLKLDPK	27	QEplus005525	Mem_R4	0.019155	Unmodified	_LGLVQTQNEKELNGISALEECLKLDPK_	0	0	0	2	760.91	4	760.656	3038.6	40485.8	-0.49911	-0.00037965	42.578	0.89819	3	1	27.229	12458000
7480	LGLVQTQNEKELNGISALEECLKLDPK	27	QEplus005525	Mem_R4	4.7309e-27	Unmodified	_LGLVQTQNEKELNGISALEECLKLDPK_	0	0	0	2	1014.21	3	1013.87	3038.6	35004.1	-0.23113	-0.00023433	42.573	0.54101	6	1	165.47	10953000
7481	LGLVQTQNEKELNGISALEECLKLDPK	27	QEplus005605	Mem_R5	0.022453	Unmodified	_LGLVQTQNEKELNGISALEECLKLDPK_	0	0	0	2	760.91	4	760.656	3038.6	39973.6	0.24208	0.00018414	42.924	0.54219	8	2	25.51	15365000
7482	LGLVQTQNEKELNGISALEECLKLDPK	27	QEplus005605	Mem_R5	2.2572e-13	Unmodified	_LGLVQTQNEKELNGISALEECLKLDPK_	0	0	0	2	1013.87	3	1013.87	3038.6	35081.7	0.47606	0.00048266	42.916	0.54218	6	2	120.57	13718000
7483	LGLVQTQNEKELNGISALEECLKLDPK	27	QEplus005607	Cyt_R5	0.030023	Unmodified	_LGLVQTQNEKELNGISALEECLKLDPK_	0	0	0	2	761.16	4	760.656	3038.6	40119.4	0.27447	0.00020878	43.645	1.2118	6	1	21.566	9126900
7484	LGLVQTQNEKELNGISALEECLKLDPK	27	QEplus005607	Cyt_R5	2.4018e-06	Unmodified	_LGLVQTQNEKELNGISALEECLKLDPK_	0	0	0	2	1014.21	3	1013.87	3038.6	35164.8	0.7842	0.00079508	43.634	1.0339	5	1	81.534	7707900
7485	LGLVQTQNEKELNGISALEECLKLDPKNLEAMK	33	QEplus005425	Mem_R1	9.3656e-09	Unmodified	_LGLVQTQNEKELNGISALEECLKLDPKNLEAMK_	0	0	0	3	932.49	4	932.242	3724.94	36720.3	-1.0129	-0.00094426	43.25	0.22798	5	1	93.437	24462000
7486	LGLVQTQNEKELNGISALEECLKLDPKNLEAMK	33	QEplus005425	Mem_R1	0.024915	Unmodified	_LGLVQTQNEKELNGISALEECLKLDPKNLEAMK_	0	0	0	3	746.39	5	745.995	3724.94	40976.3	-1.5822	-0.0011803	43.25	0.15182	4	1	22.197	5828300
7797	LNESPLQGTNKPGISEAFISNVNAISQENMANMQR	35	QEplus005425	Mem_R1	7.5276e-18	2 Oxidation (M)	_LNESPLQGTNKPGISEAFISNVNAISQENM(ox)ANM(ox)QR_	0	0	2	1	1279.29	3	1278.95	3833.83	31505.4	-1.5921	-0.0020363	41.363	0.43163	6	2	131.27	19286000
7798	LNESPLQGTNKPGISEAFISNVNAISQENMANMQR	35	QEplus005425	Mem_R1	1.0057e-09	2 Oxidation (M)	_LNESPLQGTNKPGISEAFISNVNAISQENM(ox)ANM(ox)QR_	0	0	2	1	1279.62	3	1278.95	3833.83	31109.5	-0.031261	-3.9982e-05	42.114	0.86318	5	1	88.241	7244400
7799	LNESPLQGTNKPGISEAFISNVNAISQENMANMQR	35	QEplus005427	Cyt_R1	0.0016995	2 Oxidation (M)	_LNESPLQGTNKPGISEAFISNVNAISQENM(ox)ANM(ox)QR_	0	0	2	1	1279.63	3	1278.95	3833.83	30404.5	-0.21716	-0.00027774	42.435	0.46241	4	1	47.506	3949100
7800	LNESPLQGTNKPGISEAFISNVNAISQENMANMQR	35	QEplus005427	Cyt_R1	5.8207e-06	2 Oxidation (M)	_LNESPLQGTNKPGISEAFISNVNAISQENM(ox)ANM(ox)QR_	0	0	2	1	1279.62	3	1278.95	3833.83	29647.2	-0.9093	-0.001163	43.632	0.46378	5	1	68.741	11062000
7801	LNESPLQGTNKPGISEAFISNVNAISQENMANMQR	35	QEplus005525	Mem_R4	1.5123e-09	2 Oxidation (M)	_LNESPLQGTNKPGISEAFISNVNAISQENM(ox)ANM(ox)QR_	0	0	2	1	1279.29	3	1278.95	3833.83	30994	0.053316	6.8189e-05	41.282	0.74792	8	2	83.826	27097000
7802	LNESPLQGTNKPGISEAFISNVNAISQENMANMQR	35	QEplus005525	Mem_R4	1.6828e-17	2 Oxidation (M)	_LNESPLQGTNKPGISEAFISNVNAISQENM(ox)ANM(ox)QR_	0	0	2	1	1279.62	3	1278.95	3833.83	30945.1	-0.25066	-0.00032058	42.255	1.0336	6	1	119.58	14370000
7803	LNESPLQGTNKPGISEAFISNVNAISQENMANMQR	35	QEplus005605	Mem_R5	2.4807e-09	2 Oxidation (M)	_LNESPLQGTNKPGISEAFISNVNAISQENM(ox)ANM(ox)QR_	0	0	2	1	1279.62	3	1278.95	3833.83	30885.1	0.086393	0.00011049	41.634	0.64153	6	1	75.384	11566000
7804	LNESPLQGTNKPGISEAFISNVNAISQENMANMQR	35	QEplus005605	Mem_R5	2.0129e-09	2 Oxidation (M)	_LNESPLQGTNKPGISEAFISNVNAISQENM(ox)ANM(ox)QR_	0	0	2	1	1279.29	3	1278.95	3833.83	31230.6	0.32307	0.00041319	42.563	0.89211	6	1	79.461	6810200
7805	LNESPLQGTNKPGISEAFISNVNAISQENMANMQR	35	QEplus005605	Mem_R5	0.0011293	2 Oxidation (M)	_LNESPLQGTNKPGISEAFISNVNAISQENM(ox)ANM(ox)QR_	0	0	2	1	1279.63	3	1278.95	3833.83	30210.7	0.044191	5.6518e-05	43.857	0.85779	6	1	49.464	9463300
7806	LNESPLQGTNKPGISEAFISNVNAISQENMANMQR	35	QEplus005607	Cyt_R5	0.0038372	2 Oxidation (M)	_LNESPLQGTNKPGISEAFISNVNAISQENM(ox)ANM(ox)QR_	0	0	2	1	1279.29	3	1278.95	3833.83	31818.4	0.22011	0.00028151	41.91	0.64041	6	1	40.166	4351400
7807	LNESPLQGTNKPGISEAFISNVNAISQENMANMQR	35	QEplus005425	Mem_R1	8.7952e-14	Oxidation (M)	_LNESPLQGTNKPGISEAFISNVNAISQENM(ox)ANMQR_	0	0	1	1	1274.29	3	1273.62	3817.84	31107.2	0.14663	0.00018676	42.191	1.0058	8	2	113.97	60020000
7808	LNESPLQGTNKPGISEAFISNVNAISQENMANMQR	35	QEplus005425	Mem_R1	8.7523e-10	Oxidation (M)	_LNESPLQGTNKPGISEAFISNVNAISQENM(ox)ANMQR_	0	0	1	1	955.72	4	955.466	3817.84	35314.3	0.62341	0.00059565	42.084	0.67731	7	1	89.793	11188000
7809	LNESPLQGTNKPGISEAFISNVNAISQENMANMQR	35	QEplus005425	Mem_R1	0.0018546	Oxidation (M)	_LNESPLQGTNKPGISEAFISNVNAISQENMANM(ox)QR_	0	0	1	1	1273.95	3	1273.62	3817.84	30834.1	0.19824	0.00025249	43.54	0.96909	6	1	48.096	30534000
7810	LNESPLQGTNKPGISEAFISNVNAISQENMANMQR	35	QEplus005425	Mem_R1	1.8732e-09	Oxidation (M)	_LNESPLQGTNKPGISEAFISNVNAISQENM(ox)ANMQR_	0	0	1	1	956.22	4	955.466	3817.84	34510.2	1.523	0.0014552	43.545	0.3469	6	1	81.566	5318200
7811	LNESPLQGTNKPGISEAFISNVNAISQENMANMQR	35	QEplus005427	Cyt_R1	2.9676e-13	Oxidation (M)	_LNESPLQGTNKPGISEAFISNVNAISQENM(ox)ANMQR_	0	0	1	1	1274.62	3	1273.62	3817.84	31376.2	-0.18814	-0.00023962	42.341	0.92427	7	1	102.32	22633000
7812	LNESPLQGTNKPGISEAFISNVNAISQENMANMQR	35	QEplus005427	Cyt_R1	8.2705e-18	Oxidation (M)	_LNESPLQGTNKPGISEAFISNVNAISQENM(ox)ANMQR_	0	0	1	1	1274.62	3	1273.62	3817.84	30973.6	-0.85632	-0.0010906	43.641	0.71276	6	1	132.17	28005000
7813	LNESPLQGTNKPGISEAFISNVNAISQENMANMQR	35	QEplus005525	Mem_R4	6.7862e-10	Oxidation (M)	_LNESPLQGTNKPGISEAFISNVNAISQENM(ox)ANMQR_	0	0	1	1	1274.29	3	1273.62	3817.84	30715.5	-0.23879	-0.00030413	42.273	1.5054	9	4	92.135	90343000
7814	LNESPLQGTNKPGISEAFISNVNAISQENMANMQR	35	QEplus005525	Mem_R4	0.00058445	Oxidation (M)	_LNESPLQGTNKPGISEAFISNVNAISQENM(ox)ANMQR_	0	0	1	1	955.97	4	955.466	3817.84	36169	-0.71641	-0.0006845	42.254	0.96319	7	1	51.444	6346200
7815	LNESPLQGTNKPGISEAFISNVNAISQENMANMQR	35	QEplus005525	Mem_R4	3.0022e-13	Oxidation (M)	_LNESPLQGTNKPGISEAFISNVNAISQENM(ox)ANMQR_	0	0	1	1	1274.29	3	1273.62	3817.84	30665.7	-0.007065	-8.9981e-06	43.575	1.4982	6	1	102.13	46267000
7816	LNESPLQGTNKPGISEAFISNVNAISQENMANMQR	35	QEplus005605	Mem_R5	4.5158e-14	Oxidation (M)	_LNESPLQGTNKPGISEAFISNVNAISQENM(ox)ANMQR_	0	0	1	1	1274.29	3	1273.62	3817.84	30571.2	0.02686	3.421e-05	42.594	0.96325	8	2	116.35	41769000
7817	LNESPLQGTNKPGISEAFISNVNAISQENMANMQR	35	QEplus005605	Mem_R5	0.004089	Oxidation (M)	_LNESPLQGTNKPGISEAFISNVNAISQENM(ox)ANMQR_	0	0	1	1	955.72	4	955.466	3817.84	35847.9	0.1452	0.00013873	42.605	0.67833	6	1	40.064	3716700
7818	LNESPLQGTNKPGISEAFISNVNAISQENMANMQR	35	QEplus005605	Mem_R5	2.5216e-13	Oxidation (M)	_LNESPLQGTNKPGISEAFISNVNAISQENM(ox)ANMQR_	0	0	1	1	1274.63	3	1273.62	3817.84	30194.1	-0.53161	-0.00067707	43.863	1.0723	7	1	104.81	29539000
7819	LNESPLQGTNKPGISEAFISNVNAISQENMANMQR	35	QEplus005607	Cyt_R5	3.8699e-13	Oxidation (M)	_LNESPLQGTNKPGISEAFISNVNAISQENM(ox)ANMQR_	0	0	1	1	1274.29	3	1273.62	3817.84	30796.4	0.51075	0.0006505	42.907	1.4594	7	2	97.289	24700000
7820	LNESPLQGTNKPGISEAFISNVNAISQENMANMQR	35	QEplus005607	Cyt_R5	1.8946e-17	Oxidation (M)	_LNESPLQGTNKPGISEAFISNVNAISQENM(ox)ANMQR_	0	0	1	1	1274.62	3	1273.62	3817.84	30604.8	-0.41398	-0.00052725	44.181	0.7121	6	2	121.12	17357000
7821	LNESPLQGTNKPGISEAFISNVNAISQENMANMQR	35	QEplus005425	Mem_R1	1.3664e-17	Phospho (STY)	_LNESPLQGTNKPGISEAFISNVNAIS(ph)QENMANMQR_	1	0	0	1	1295.94	3	1294.94	3881.81	31159.5	-0.39189	-0.00050748	43.282	0.62103	6	1	125.18	11857000
7822	LNESPLQGTNKPGISEAFISNVNAISQENMANMQR	35	QEplus005425	Mem_R1	6.7287e-06	Phospho (STY)	_LNES(ph)PLQGTNKPGISEAFISNVNAISQENMANMQR_	1	0	0	1	1295.61	3	1294.94	3881.81	30905.8	-0.60402	-0.00078217	45.817	0.88242	9	1	68.439	39294000
7823	LNESPLQGTNKPGISEAFISNVNAISQENMANMQR	35	QEplus005425	Mem_R1	0.0020766	Phospho (STY)	_LNES(ph)PLQGTNKPGISEAFISNVNAISQENMANMQR_	1	0	0	1	971.96	4	971.459	3881.81	35932.9	-1.4126	-0.0013723	45.82	0.38749	6	1	46.186	5581700
7824	LNESPLQGTNKPGISEAFISNVNAISQENMANMQR	35	QEplus005427	Cyt_R1	3.3062e-13	Phospho (STY)	_LNESPLQGTNKPGISEAFISNVNAIS(ph)QENMANMQR_	1	0	0	1	1295.28	3	1294.94	3881.81	30599.7	-1.2497	-0.0016183	43.396	0.57	6	1	98.595	10787000
7825	LNESPLQGTNKPGISEAFISNVNAISQENMANMQR	35	QEplus005525	Mem_R4	1.6494e-17	Phospho (STY)	_LNESPLQGTNKPGISEAFISNVNAIS(ph)QENMANMQR_	1	0	0	1	1295.27	3	1294.94	3881.81	30311.3	-0.1375	-0.00017806	43.2	1.1772	10	1	121.95	110110000
7826	LNESPLQGTNKPGISEAFISNVNAISQENMANMQR	35	QEplus005525	Mem_R4	1.7865e-09	Phospho (STY)	_LNESPLQGTNKPGISEAFISNVNAIS(ph)QENMANMQR_	1	0	0	1	971.96	4	971.459	3881.81	35147.8	0.3584	0.00034817	43.206	0.39183	7	1	81.379	7920200
7827	LNESPLQGTNKPGISEAFISNVNAISQENMANMQR	35	QEplus005525	Mem_R4	9.0963e-41	Phospho (STY)	_LNES(ph)PLQGTNKPGISEAFISNVNAISQENMANMQR_	1	0	0	1	1295.94	3	1294.94	3881.81	30702.7	-0.2095	-0.00027129	45.84	2.0027	9	4	193.05	310230000
7828	LNESPLQGTNKPGISEAFISNVNAISQENMANMQR	35	QEplus005525	Mem_R4	1.6933e-09	Phospho (STY)	_LNES(ph)PLQGTNKPGISEAFISNVNAISQENMANMQR_	1	0	0	1	971.96	4	971.459	3881.81	35668.3	-0.55631	-0.00054043	45.842	0.49421	6	1	82.195	18117000
7829	LNESPLQGTNKPGISEAFISNVNAISQENMANMQR	35	QEplus005527	Cyt_R4	3.2557e-10	Phospho (STY)	_LNES(ph)PLQGTNKPGISEAFISNVNAISQENMANMQR_	1	0	0	1	1295.61	3	1294.94	3881.81	30489.4	0.036704	4.753e-05	46.233	1.5434	8	2	94.437	48862000
7830	LNESPLQGTNKPGISEAFISNVNAISQENMANMQR	35	QEplus005605	Mem_R5	1.5129e-13	Phospho (STY)	_LNESPLQGTNKPGISEAFISNVNAIS(ph)QENMANMQR_	1	0	0	1	1295.61	3	1294.94	3881.81	30669.1	-0.53347	-0.00069081	43.513	0.85811	7	1	109.59	22088000
7831	LNESPLQGTNKPGISEAFISNVNAISQENMANMQR	35	QEplus005605	Mem_R5	1.2088e-13	Phospho (STY)	_LNES(ph)PLQGTNKPGISEAFISNVNAISQENMANMQR_	1	0	0	1	1295.95	3	1294.94	3881.81	30618.3	-0.9472	-0.0012266	46.186	1.007	8	1	111.46	97604000
7832	LNESPLQGTNKPGISEAFISNVNAISQENMANMQR	35	QEplus005607	Cyt_R5	9.5697e-06	Phospho (STY)	_LNESPLQGTNKPGISEAFISNVNAIS(ph)QENMANMQR_	1	0	0	1	1295.62	3	1294.94	3881.81	30905.2	-0.28109	-0.00036399	43.809	0.7131	8	1	65.609	21205000
7833	LNESPLQGTNKPGISEAFISNVNAISQENMANMQR	35	QEplus005607	Cyt_R5	1.7423e-09	Phospho (STY)	_LNES(ph)PLQGTNKPGISEAFISNVNAISQENMANMQR_	1	0	0	1	1295.28	3	1294.94	3881.81	30626.2	-0.47369	-0.0006134	46.405	1.071	9	3	83.25	165380000
7834	LNESPLQGTNKPGISEAFISNVNAISQENMANMQR	35	QEplus005607	Cyt_R5	1.4233e-05	Phospho (STY)	_LNES(ph)PLQGTNKPGISEAFISNVNAISQENMANMQR_	1	0	0	1	972.21	4	971.459	3881.81	35687.7	-0.5304	-0.00051527	46.411	0.53569	7	1	59.434	8623300
7835	LNESPLQGTNKPGISEAFISNVNAISQENMANMQR	35	QEplus005425	Mem_R1	2.6884e-13	Unmodified	_LNESPLQGTNKPGISEAFISNVNAISQENMANMQR_	0	0	0	1	1268.62	3	1268.29	3801.84	31092.9	0.24141	0.00030618	43.54	1.1489	9	3	100.59	210580000
7836	LNESPLQGTNKPGISEAFISNVNAISQENMANMQR	35	QEplus005425	Mem_R1	4.6485e-18	Unmodified	_LNESPLQGTNKPGISEAFISNVNAISQENMANMQR_	0	0	0	1	951.97	4	951.468	3801.84	35718.5	0.49287	0.00046895	43.54	0.6336	6	2	134.6	19128000
7837	LNESPLQGTNKPGISEAFISNVNAISQENMANMQR	35	QEplus005427	Cyt_R1	1.9135e-52	Unmodified	_LNESPLQGTNKPGISEAFISNVNAISQENMANMQR_	0	0	0	1	1268.96	3	1268.29	3801.84	30752.6	-0.49908	-0.00063298	43.639	1.0335	8	2	221.72	240020000
7838	LNESPLQGTNKPGISEAFISNVNAISQENMANMQR	35	QEplus005427	Cyt_R1	2.0839e-10	Unmodified	_LNESPLQGTNKPGISEAFISNVNAISQENMANMQR_	0	0	0	1	952.22	4	951.468	3801.84	35096.6	0.14974	0.00014247	43.636	0.46378	6	1	95.099	20031000
7839	LNESPLQGTNKPGISEAFISNVNAISQENMANMQR	35	QEplus005525	Mem_R4	1.6961e-23	Unmodified	_LNESPLQGTNKPGISEAFISNVNAISQENMANMQR_	0	0	0	1	952.22	4	951.468	3801.84	35392.5	-1.1156	-0.0010614	43.558	0.74893	7	1	141.9	30464000
7840	LNESPLQGTNKPGISEAFISNVNAISQENMANMQR	35	QEplus005527	Cyt_R4	1.1515e-40	Unmodified	_LNESPLQGTNKPGISEAFISNVNAISQENMANMQR_	0	0	0	1	1268.96	3	1268.29	3801.84	31314.2	1.551	0.0019671	44.578	3.273	7	4	187.68	27453000
7841	LNESPLQGTNKPGISEAFISNVNAISQENMANMQR	35	QEplus005527	Cyt_R4	0.0029822	Unmodified	_LNESPLQGTNKPGISEAFISNVNAISQENMANMQR_	0	0	0	1	951.72	4	951.468	3801.84	36443.5	-1.0821	-0.0010296	44.654	1.1136	5	3	42.582	2149400
7842	LNESPLQGTNKPGISEAFISNVNAISQENMANMQR	35	QEplus005605	Mem_R5	7.2351e-10	Unmodified	_LNESPLQGTNKPGISEAFISNVNAISQENMANMQR_	0	0	0	1	1268.96	3	1268.29	3801.84	30977.3	0.20163	0.00025573	43.865	1.565	7	3	90.672	199450000
7843	LNESPLQGTNKPGISEAFISNVNAISQENMANMQR	35	QEplus005605	Mem_R5	2.8445e-13	Unmodified	_LNESPLQGTNKPGISEAFISNVNAISQENMANMQR_	0	0	0	1	951.72	4	951.468	3801.84	35503.2	-0.11484	-0.00010927	43.865	0.50059	8	1	98.636	11858000
7844	LNESPLQGTNKPGISEAFISNVNAISQENMANMQR	35	QEplus005607	Cyt_R5	7.7035e-18	Unmodified	_LNESPLQGTNKPGISEAFISNVNAISQENMANMQR_	0	0	0	1	952.22	4	951.468	3801.84	35717.9	-0.19698	-0.00018742	44.223	0.56966	7	1	130.56	17979000
7845	LNESPLQGTNKPGISEAFISNVNAISQENMANMQR	35	QEplus005425	Mem_R1	0.00043404	Oxidation (M),Phospho (STY)	_LNES(ph)PLQGTNKPGISEAFISNVNAISQENM(ox)ANMQR_	1	0	1	1	1301.27	3	1300.27	3897.8	31117.8	0.37139	0.00048291	44.544	0.60706	7	1	52.591	13017000
7846	LNESPLQGTNKPGISEAFISNVNAISQENMANMQR	35	QEplus005427	Cyt_R1	5.3233e-13	Oxidation (M),Phospho (STY)	_LNES(ph)PLQGTNKPGISEAFISNVNAISQENMANM(ox)QR_	1	0	1	1	1301.27	3	1300.27	3897.8	31511.6	-0.82179	-0.0010686	44.634	0.86498	6	3	100.72	8717200
7847	LNESPLQGTNKPGISEAFISNVNAISQENMANMQR	35	QEplus005525	Mem_R4	3.5161e-05	Oxidation (M),Phospho (STY)	_LNESPLQGTNKPGISEAFISNVNAIS(ph)QENM(ox)ANMQR_	1	0	1	1	1300.61	3	1300.27	3897.8	30278.5	-0.80893	-0.0010518	42.168	0.9977	8	1	55.667	24315000
7848	LNESPLQGTNKPGISEAFISNVNAISQENMANMQR	35	QEplus005525	Mem_R4	5.4147e-13	Oxidation (M),Phospho (STY)	_LNESPLQGTNKPGISEAFISNVNAIS(ph)QENM(ox)ANMQR_	1	0	1	1	1300.61	3	1300.27	3897.8	29638.6	0.11433	0.00014866	43.185	0.82072	6	1	100.41	17822000
7849	LNESPLQGTNKPGISEAFISNVNAISQENMANMQR	35	QEplus005525	Mem_R4	1.7243e-05	Oxidation (M),Phospho (STY)	_LNES(ph)PLQGTNKPGISEAFISNVNAISQENM(ox)ANMQR_	1	0	1	1	1300.61	3	1300.27	3897.8	30485.7	0.10559	0.0001373	44.196	0.35676	6	1	65.592	47513000
7850	LNESPLQGTNKPGISEAFISNVNAISQENMANMQR	35	QEplus005525	Mem_R4	1.4722e-05	Oxidation (M),Phospho (STY)	_LNES(ph)PLQGTNKPGISEAFISNVNAISQENMANM(ox)QR_	1	0	1	1	1300.94	3	1300.27	3897.8	30156.7	-0.13114	-0.00017052	45.864	0.72733	6	1	66.988	17483000
7851	LNESPLQGTNKPGISEAFISNVNAISQENMANMQR	35	QEplus005605	Mem_R5	0.0028184	Oxidation (M),Phospho (STY)	_LNESPLQGTNKPGISEAFISNVNAIS(ph)QENM(ox)ANMQR_	1	0	1	1	1301.28	3	1300.27	3897.8	30547.3	-0.1878	-0.00024419	42.558	0.7139	6	2	48.468	4817900
7852	LNESPLQGTNKPGISEAFISNVNAISQENMANMQR	35	QEplus005605	Mem_R5	1.6247e-05	Oxidation (M),Phospho (STY)	_LNESPLQGTNKPGISEAFISNVNAIS(ph)QENM(ox)ANMQR_	1	0	1	1	1301.27	3	1300.27	3897.8	29626	-1.1874	-0.0015439	43.513	0.39302	6	1	66.143	4246500
7853	LNESPLQGTNKPGISEAFISNVNAISQENMANMQR	35	QEplus005605	Mem_R5	0.0067848	Oxidation (M),Phospho (STY)	_LNES(ph)PLQGTNKPGISEAFISNVNAISQENM(ox)ANMQR_	1	0	1	1	1300.62	3	1300.27	3897.8	30388.5	0.68034	0.00088463	44.554	0.30589	6	1	41.608	11066000
7854	LNESPLQGTNKPGISEAFISNVNAISQENMANMQR	35	QEplus005605	Mem_R5	3.5077e-14	Oxidation (M),Phospho (STY)	_LNES(ph)PLQGTNKPGISEAFISNVNAISQENMANM(ox)QR_	1	0	1	1	1300.61	3	1300.27	3897.8	30388.5	-0.87957	-0.0011437	44.842	0.74594	6	2	117.68	14641000
7855	LNESPLQGTNKPGISEAFISNVNAISQENMANMQR	35	QEplus005607	Cyt_R5	3.843e-09	Oxidation (M),Phospho (STY)	_LNES(ph)PLQGTNKPGISEAFISNVNAISQENM(ox)ANMQR_	1	0	1	1	1300.94	3	1300.27	3897.8	30774.8	0.53026	0.00068948	44.798	0.28435	2	1	80.136	11233000
7856	LNESPLQGTNKPGISEAFISNVNAISQENMANMQR	35	QEplus005525	Mem_R4	2.0592e-05	2 Oxidation (M),Phospho (STY)	_LNESPLQGTNKPGISEAFISNVNAIS(ph)QENM(ox)ANM(ox)QR_	1	0	2	1	1306.28	3	1305.61	3913.8	30785.8	-0.94105	-0.0012286	41.461	0.53413	6	1	53.433	6282700
7857	LNESPLQGTNKPGISEAFISNVNAISQENMANMQR	35	QEplus005525	Mem_R4	2.0478e-05	2 Oxidation (M),Phospho (STY)	_LNESPLQGTNKPGISEAFISNVNAIS(ph)QENM(ox)ANM(ox)QR_	1	0	2	1	1306.28	3	1305.61	3913.8	29650.1	0.6461	0.00084355	43.475	0.8914	9	1	53.553	13807000
7858	LNESPLQGTNKPGISEAFISNVNAISQENMANMQR	35	QEplus005525	Mem_R4	0.0029595	2 Oxidation (M),Phospho (STY)	_LNES(ph)PLQGTNKPGISEAFISNVNAISQENM(ox)ANM(ox)QR_	1	0	2	1	1306.28	3	1305.61	3913.8	30791	0.21168	0.00027638	44.247	0.9269	6	1	43.6	7127000
7859	LNESPLQGTNKPGISEAFISNVNAISQENMANMQR	35	QEplus005525	Mem_R4	4.0874e-13	2 Phospho (STY)	_LNES(ph)PLQGTNKPGISEAFISNVNAIS(ph)QENMANMQR_	2	0	0	1	1321.93	3	1321.6	3961.77	30582.3	-0.30675	-0.0004054	46.098	0.75065	5	2	101.12	7274300
7860	LNESPLQGTNKPGISEAFISNVNAISQENMANMQR	35	QEplus005605	Mem_R5	1.3851e-05	2 Phospho (STY)	_LNES(ph)PLQGTNKPGISEAFISNVNAIS(ph)QENMANMQR_	2	0	0	1	1322.27	3	1321.6	3961.77	30608.6	0.20294	0.0002682	46.45	0.36143	5	1	65.372	5102400
7861	LNESPLQGTNKPGISEAFISNVNAISQENMANMQR	35	QEplus005607	Cyt_R5	3.0655e-05	2 Phospho (STY)	_LNES(ph)PLQGTNKPGISEAFISNVNAIS(ph)QENMANMQR_	2	0	0	1	1322.27	3	1321.6	3961.77	30715.2	-0.23263	-0.00030745	46.645	0.53593	6	1	53.519	4607300
7945	LPPFSNVHSLQTSANPTQIK	20	QEplus005425	Mem_R1	9.673e-11	Unmodified	_LPPFSNVHSLQTSANPTQIK_	0	0	0	0	727.39	3	727.055	2178.14	40779.6	-0.40723	-0.00029608	37.032	1.2451	7	2	121.44	100670000
7946	LPPFSNVHSLQTSANPTQIK	20	QEplus005425	Mem_R1	1.1473e-69	Unmodified	_LPPFSNVHSLQTSANPTQIK_	0	0	0	0	1090.08	2	1090.08	2178.14	34151.5	-0.38262	-0.00041709	37.032	0.74786	5	1	354.39	15833000
7947	LPPFSNVHSLQTSANPTQIK	20	QEplus005427	Cyt_R1	2.6242e-08	Unmodified	_LPPFSNVHSLQTSANPTQIK_	0	0	0	0	727.39	3	727.055	2178.14	41182.1	0.34118	0.00024806	37.081	1.0279	6	1	110.44	55643000
7948	LPPFSNVHSLQTSANPTQIK	20	QEplus005427	Cyt_R1	9.0653e-34	Unmodified	_LPPFSNVHSLQTSANPTQIK_	0	0	0	0	1090.58	2	1090.08	2178.14	33982.2	0.21621	0.00023568	37.074	0.70891	5	1	265.56	14359000
7949	LPPFSNVHSLQTSANPTQIK	20	QEplus005525	Mem_R4	1.3513e-08	Unmodified	_LPPFSNVHSLQTSANPTQIK_	0	0	0	0	727.39	3	727.055	2178.14	41106.9	0.068765	4.9996e-05	36.969	0.85171	6	1	114.55	14329000
7950	LPPFSNVHSLQTSANPTQIK	20	QEplus005525	Mem_R4	2.48e-14	Unmodified	_LPPFSNVHSLQTSANPTQIK_	0	0	0	0	1090.08	2	1090.08	2178.14	33794.2	0.98552	0.0010743	36.961	0.56779	4	1	188.9	3410100
7951	LPPFSNVHSLQTSANPTQIK	20	QEplus005527	Cyt_R4	0.04405	Unmodified	_LPPFSNVHSLQTSANPTQIK_	0	0	0	0	727.39	3	727.055	2178.14	45692.3	-0.92726	-0.00067417	38.463	0.46215	3	1	17.824	547980
7952	LPPFSNVHSLQTSANPTQIK	20	QEplus005605	Mem_R5	0.023298	Unmodified	_LPPFSNVHSLQTSANPTQIK_	0	0	0	0	727.39	3	727.055	2178.14	39851.3	-0.70245	-0.00051072	37.277	0.96042	5	1	29.476	10072000
7953	LPPFSNVHSLQTSANPTQIK	20	QEplus005605	Mem_R5	6.3852e-19	Unmodified	_LPPFSNVHSLQTSANPTQIK_	0	0	0	0	1091.08	2	1090.08	2178.14	33175.3	0.047038	5.1275e-05	37.279	0.49854	4	2	195.23	2053200
7954	LPPFSNVHSLQTSANPTQIK	20	QEplus005607	Cyt_R5	0.00022134	Unmodified	_LPPFSNVHSLQTSANPTQIK_	0	0	0	0	727.39	3	727.055	2178.14	41141.4	-0.24184	-0.00017583	37.563	0.74854	5	1	68.639	10952000
7955	LPPFSNVHSLQTSANPTQIK	20	QEplus005607	Cyt_R5	8.4216e-09	Unmodified	_LPPFSNVHSLQTSANPTQIK_	0	0	0	0	1090.58	2	1090.08	2178.14	33981	-0.528	-0.00057557	37.59	0.60648	4	1	149.97	2365000
7956	LPPFSNVHSLQTSANPTQIK	20	QEplus005525	Mem_R4	0.012107	Phospho (STY)	_LPPFSNVHSLQTS(ph)ANPTQIK_	1	0	0	0	753.71	3	753.71	2258.11	39702.8	-0.28426	-0.00021425	39.107	0.67488	4	1	40.533	3006300
7957	LPPFSNVHSLQTSANPTQIK	20	QEplus005525	Mem_R4	1.3602e-07	Phospho (STY)	_LPPFSNVHSLQT(ph)SANPTQIK_	1	0	0	0	1130.56	2	1130.06	2258.11	34833.1	0.092647	0.0001047	39.082	0.38992	2	1	107.57	866810
7958	LPPFSNVHSLQTSANPTQIKGVNDISHWSQEFQGSNSIQNR	41	QEplus005425	Mem_R1	3.9237e-56	Unmodified	_LPPFSNVHSLQTSANPTQIKGVNDISHWSQEFQGSNSIQNR_	0	0	0	1	1142.07	4	1141.57	4562.23	32616.7	0.16502	0.00018839	40.718	0.74439	9	1	206.86	85872000
7959	LPPFSNVHSLQTSANPTQIKGVNDISHWSQEFQGSNSIQNR	41	QEplus005425	Mem_R1	2.9334e-45	Unmodified	_LPPFSNVHSLQTSANPTQIKGVNDISHWSQEFQGSNSIQNR_	0	0	0	1	1522.42	3	1521.75	4562.23	28449.4	0.86294	0.0013132	40.709	0.5038	6	1	198.06	11064000
7960	LPPFSNVHSLQTSANPTQIKGVNDISHWSQEFQGSNSIQNR	41	QEplus005425	Mem_R1	1.9864e-22	Unmodified	_LPPFSNVHSLQTSANPTQIKGVNDISHWSQEFQGSNSIQNR_	0	0	0	1	913.86	5	913.454	4562.23	36478.3	-0.15139	-0.00013828	40.719	1.1719	9	1	135.59	86208000
7961	LPPFSNVHSLQTSANPTQIKGVNDISHWSQEFQGSNSIQNR	41	QEplus005427	Cyt_R1	1.3005e-16	Unmodified	_LPPFSNVHSLQTSANPTQIKGVNDISHWSQEFQGSNSIQNR_	0	0	0	1	1141.82	4	1141.57	4562.23	32866	0.056257	6.4221e-05	40.817	1.0639	9	3	117.29	37870000
7962	LPPFSNVHSLQTSANPTQIKGVNDISHWSQEFQGSNSIQNR	41	QEplus005427	Cyt_R1	5.0678e-10	Unmodified	_LPPFSNVHSLQTSANPTQIKGVNDISHWSQEFQGSNSIQNR_	0	0	0	1	914.05	5	913.454	4562.23	36334.2	0.077842	7.1105e-05	40.859	1.0995	8	1	77.954	32963000
7963	LPPFSNVHSLQTSANPTQIKGVNDISHWSQEFQGSNSIQNR	41	QEplus005427	Cyt_R1	8.0704e-57	Unmodified	_LPPFSNVHSLQTSANPTQIKGVNDISHWSQEFQGSNSIQNR_	0	0	0	1	1523.09	3	1521.75	4562.23	28557.9	0.099753	0.0001518	40.882	0.53102	7	2	224	7651300
7964	LPPFSNVHSLQTSANPTQIKGVNDISHWSQEFQGSNSIQNR	41	QEplus005525	Mem_R4	1.4126e-10	Unmodified	_LPPFSNVHSLQTSANPTQIKGVNDISHWSQEFQGSNSIQNR_	0	0	0	1	1142.06	4	1141.57	4562.23	33413.8	0.004111	4.693e-06	40.795	0.85371	5	2	92.32	6817900
7965	LPPFSNVHSLQTSANPTQIKGVNDISHWSQEFQGSNSIQNR	41	QEplus005605	Mem_R5	6.2908e-06	Unmodified	_LPPFSNVHSLQTSANPTQIKGVNDISHWSQEFQGSNSIQNR_	0	0	0	1	1142.07	4	1141.57	4562.23	32797.7	-0.39212	-0.00044763	41.192	1.0136	7	3	61.776	14626000
7966	LPPFSNVHSLQTSANPTQIKGVNDISHWSQEFQGSNSIQNR	41	QEplus005605	Mem_R5	0.0012732	Unmodified	_LPPFSNVHSLQTSANPTQIKGVNDISHWSQEFQGSNSIQNR_	0	0	0	1	1522.43	3	1521.75	4562.23	29256.4	0.093763	0.00014268	41.211	0.5149	4	2	46.449	2667800
7967	LPPFSNVHSLQTSANPTQIKGVNDISHWSQEFQGSNSIQNR	41	QEplus005605	Mem_R5	0.0031077	Unmodified	_LPPFSNVHSLQTSANPTQIKGVNDISHWSQEFQGSNSIQNR_	0	0	0	1	913.86	5	913.454	4562.23	36608.5	-0.60973	-0.00055696	41.219	0.90666	7	1	33.419	9904900
8014	LQSPAFMNQQQSGR	14	QEplus005425	Mem_R1	3.8737e-05	Oxidation (M)	_LQSPAFM(ox)NQQQSGR_	0	0	1	0	804.38	2	804.383	1606.75	38829.4	-0.15406	-0.00012393	31.513	1.3853	6	2	96.64	31826000
8015	LQSPAFMNQQQSGR	14	QEplus005425	Mem_R1	3.9056e-05	Oxidation (M)	_LQSPAFM(ox)NQQQSGR_	0	0	1	0	804.38	2	804.383	1606.75	38139	-1.4025	-0.0011282	34.612	0.4658	6	1	96.604	14138000
8016	LQSPAFMNQQQSGR	14	QEplus005427	Cyt_R1	2.5122e-07	Oxidation (M)	_LQSPAFM(ox)NQQQSGR_	0	0	1	0	804.38	2	804.383	1606.75	38985.4	0.025122	2.0208e-05	31.612	1.2009	6	3	134.13	28119000
8017	LQSPAFMNQQQSGR	14	QEplus005525	Mem_R4	2.3268e-23	Oxidation (M)	_LQSPAFM(ox)NQQQSGR_	0	0	1	0	804.38	2	804.383	1606.75	38659.7	-0.29281	-0.00023553	31.254	1.6693	6	1	205.97	77692000
8018	LQSPAFMNQQQSGR	14	QEplus005525	Mem_R4	0.011202	Oxidation (M)	_LQSPAFM(ox)NQQQSGR_	0	0	1	0	536.59	3	536.591	1606.75	48148.9	0.91545	0.00049122	31.247	0.46305	3	1	43.548	1436200
8019	LQSPAFMNQQQSGR	14	QEplus005525	Mem_R4	6.4813e-07	Oxidation (M)	_LQSPAFM(ox)NQQQSGR_	0	0	1	0	804.38	2	804.383	1606.75	38643.8	-1.3155	-0.0010582	34.447	0.35474	5	1	123.67	23574000
8020	LQSPAFMNQQQSGR	14	QEplus005527	Cyt_R4	9.1751e-06	Oxidation (M)	_LQSPAFM(ox)NQQQSGR_	0	0	1	0	804.38	2	804.383	1606.75	38801.8	0.015281	1.2292e-05	31.375	1.4993	4	1	113.61	3766200
8021	LQSPAFMNQQQSGR	14	QEplus005605	Mem_R5	6.85e-07	Oxidation (M)	_LQSPAFM(ox)NQQQSGR_	0	0	1	0	804.38	2	804.383	1606.75	39263.2	0.014465	1.1635e-05	31.615	0.93435	6	2	122.7	14178000
8022	LQSPAFMNQQQSGR	14	QEplus005605	Mem_R5	1.7176e-05	Oxidation (M)	_LQSPAFM(ox)NQQQSGR_	0	0	1	0	804.38	2	804.383	1606.75	38724.2	-0.85043	-0.00068407	34.711	0.3941	5	1	108.56	7163800
8023	LQSPAFMNQQQSGR	14	QEplus005607	Cyt_R5	2.5268e-06	Oxidation (M)	_LQSPAFM(ox)NQQQSGR_	0	0	1	0	804.38	2	804.383	1606.75	38260.9	0.31799	0.00025579	31.82	1.1701	5	1	117.8	7773100
8024	LQSPAFMNQQQSGR	14	QEplus005607	Cyt_R5	8.1072e-07	Oxidation (M)	_LQSPAFM(ox)NQQQSGR_	0	0	1	0	804.38	2	804.383	1606.75	38292.7	-1.4029	-0.0011285	34.94	0.39256	4	1	119.39	9142600
8025	LQSPAFMNQQQSGR	14	QEplus005425	Mem_R1	0.0002406	Oxidation (M),Phospho (STY)	_LQS(ph)PAFM(ox)NQQQSGR_	1	0	1	0	844.87	2	844.367	1686.72	38828.8	-0.022092	-1.8654e-05	32.771	0.6488	4	2	111.07	5715100
8026	LQSPAFMNQQQSGR	14	QEplus005425	Mem_R1	0.00058763	Oxidation (M),Phospho (STY)	_LQS(ph)PAFM(ox)NQQQSGR_	1	0	1	0	844.87	2	844.367	1686.72	38115	-0.090604	-7.6503e-05	36.705	0.5694	5	1	99.069	8740700
8027	LQSPAFMNQQQSGR	14	QEplus005427	Cyt_R1	0.0028615	Oxidation (M),Phospho (STY)	_LQS(ph)PAFM(ox)NQQQSGR_	1	0	1	0	844.37	2	844.367	1686.72	38782.4	0.1981	0.00016727	32.889	0.45896	4	1	83.292	4740500
8028	LQSPAFMNQQQSGR	14	QEplus005427	Cyt_R1	8.1355e-09	Oxidation (M),Phospho (STY)	_LQS(ph)PAFM(ox)NQQQSGR_	1	0	1	0	844.87	2	844.367	1686.72	38880.3	-0.28658	-0.00024198	36.772	0.46101	5	1	142.95	4655800
8029	LQSPAFMNQQQSGR	14	QEplus005525	Mem_R4	6.941e-06	Oxidation (M),Phospho (STY)	_LQS(ph)PAFM(ox)NQQQSGR_	1	0	1	0	844.87	2	844.367	1686.72	37673.6	0.11149	9.4142e-05	32.527	0.63625	6	1	130.72	55062000
8030	LQSPAFMNQQQSGR	14	QEplus005525	Mem_R4	6.419e-09	Oxidation (M),Phospho (STY)	_LQS(ph)PAFM(ox)NQQQSGR_	1	0	1	0	844.87	2	844.367	1686.72	37356.3	-0.75851	-0.00064046	33.263	1.0318	5	1	147.1	6361700
8031	LQSPAFMNQQQSGR	14	QEplus005525	Mem_R4	1.0256e-13	Oxidation (M),Phospho (STY)	_LQS(ph)PAFM(ox)NQQQSGR_	1	0	1	0	844.87	2	844.367	1686.72	38042.3	0.070017	5.912e-05	34.139	0.99936	4	1	163.12	3599000
8032	LQSPAFMNQQQSGR	14	QEplus005525	Mem_R4	4.731e-06	Oxidation (M),Phospho (STY)	_LQS(ph)PAFM(ox)NQQQSGR_	1	0	1	0	844.37	2	844.367	1686.72	37386	-0.87342	-0.00073749	36.489	1.4897	6	3	133.91	49531000
8033	LQSPAFMNQQQSGR	14	QEplus005525	Mem_R4	0.0012298	Oxidation (M),Phospho (STY)	_LQS(ph)PAFM(ox)NQQQSGR_	1	0	1	0	845.07	2	844.367	1686.72	37577.4	0.47775	0.00040339	34.859	0.88962	3	1	59.198	1021400
8034	LQSPAFMNQQQSGR	14	QEplus005527	Cyt_R4	0.00059899	Oxidation (M),Phospho (STY)	_LQS(ph)PAFM(ox)NQQQSGR_	1	0	1	0	844.87	2	844.367	1686.72	37761.5	0.55089	0.00046515	32.566	0.62	4	1	98.676	4975300
8035	LQSPAFMNQQQSGR	14	QEplus005527	Cyt_R4	4.6538e-06	Oxidation (M),Phospho (STY)	_LQS(ph)PAFM(ox)NQQQSGR_	1	0	1	0	844.87	2	844.367	1686.72	37552.7	-0.87404	-0.00073801	36.53	0.60416	4	1	134.02	5544000
8036	LQSPAFMNQQQSGR	14	QEplus005605	Mem_R5	0.0031593	Oxidation (M),Phospho (STY)	_LQS(ph)PAFM(ox)NQQQSGR_	1	0	1	0	844.37	2	844.367	1686.72	38128.7	-0.25936	-0.00021899	32.825	0.67091	5	1	81.448	8353600
8037	LQSPAFMNQQQSGR	14	QEplus005605	Mem_R5	0.019478	Oxidation (M),Phospho (STY)	_LQSPAFM(ox)NQQQS(ph)GR_	1	0	1	0	844.37	2	844.367	1686.72	39607.3	-0.074305	-6.2741e-05	34.461	0.50315	3	1	53.995	711660
8038	LQSPAFMNQQQSGR	14	QEplus005605	Mem_R5	0.00024723	Oxidation (M),Phospho (STY)	_LQS(ph)PAFM(ox)NQQQSGR_	1	0	1	0	844.37	2	844.367	1686.72	37666.2	-0.13079	-0.00011043	36.821	0.92527	5	1	110.84	12349000
8039	LQSPAFMNQQQSGR	14	QEplus005605	Mem_R5	0.015608	Oxidation (M),Phospho (STY)	_LQSPAFM(ox)NQQQS(ph)GR_	1	0	1	0	844.87	2	844.367	1686.72	39149.6	0.38997	0.00032928	38.283	0.35511	3	1	40.242	1021900
8040	LQSPAFMNQQQSGR	14	QEplus005607	Cyt_R5	0.0070459	Oxidation (M),Phospho (STY)	_LQS(ph)PAFM(ox)NQQQSGR_	1	0	1	0	844.37	2	844.367	1686.72	38435.6	0.17766	0.00015001	32.953	0.46153	4	1	71.176	2927600
8041	LQSPAFMNQQQSGR	14	QEplus005607	Cyt_R5	0.00033846	Oxidation (M),Phospho (STY)	_LQS(ph)PAFM(ox)NQQQSGR_	1	0	1	0	844.37	2	844.367	1686.72	38120.8	-0.37944	-0.00032038	36.942	0.53237	4	1	107.69	2766400
8042	LQSPAFMNQQQSGR	14	QEplus005425	Mem_R1	4.9396e-30	Unmodified	_LQSPAFMNQQQSGR_	0	0	0	0	796.39	2	796.386	1590.76	38421	-1.1437	-0.00091083	34.614	1.7841	7	4	212.12	219720000
8043	LQSPAFMNQQQSGR	14	QEplus005425	Mem_R1	1.0202e-05	Unmodified	_LQSPAFMNQQQSGR_	0	0	0	0	531.26	3	531.26	1590.76	47629.6	-0.33212	-0.00017644	34.612	0.42606	4	1	92.457	5284700
8044	LQSPAFMNQQQSGR	14	QEplus005425	Mem_R1	0.0061692	Unmodified	_LQSPAFMNQQQSGR_	0	0	0	0	796.38	2	796.386	1590.76	n. def.	n. def.	n. def.	36.719	1		1	54.7
8045	LQSPAFMNQQQSGR	14	QEplus005427	Cyt_R1	2.4413e-30	Unmodified	_LQSPAFMNQQQSGR_	0	0	0	0	796.39	2	796.386	1590.76	38115.3	-0.96289	-0.00076683	34.747	1.5261	8	3	220.25	465890000
8046	LQSPAFMNQQQSGR	14	QEplus005525	Mem_R4	5.3882e-16	Unmodified	_LQSPAFMNQQQSGR_	0	0	0	0	796.39	2	796.386	1590.76	38165.9	-0.75939	-0.00060477	34.448	1.7437	7	4	182.29	334460000
8047	LQSPAFMNQQQSGR	14	QEplus005525	Mem_R4	2.9806e-05	Unmodified	_LQSPAFMNQQQSGR_	0	0	0	0	531.26	3	531.26	1590.76	48586.7	0.091664	4.8697e-05	34.467	0.28338	4	1	80.706	1559500
8048	LQSPAFMNQQQSGR	14	QEplus005527	Cyt_R4	1.0482e-21	Unmodified	_LQSPAFMNQQQSGR_	0	0	0	0	796.39	2	796.386	1590.76	38527.6	-0.23319	-0.00018571	34.536	1.7443	6	2	188.96	45462000
8049	LQSPAFMNQQQSGR	14	QEplus005605	Mem_R5	4.0114e-11	Unmodified	_LQSPAFMNQQQSGR_	0	0	0	0	796.39	2	796.386	1590.76	38563.8	-0.20359	-0.00016214	34.684	1.1439	7	2	160.72	77888000
8050	LQSPAFMNQQQSGR	14	QEplus005605	Mem_R5	0.012231	Unmodified	_LQSPAFMNQQQSGR_	0	0	0	0	531.26	3	531.26	1590.76	48702.4	-0.69295	-0.00036814	34.697	0.286	3	1	30.483	315360
8051	LQSPAFMNQQQSGR	14	QEplus005605	Mem_R5	0.036215	Unmodified	_LQSPAFMNQQQSGR_	0	0	0	0	796.39	2	796.386	1590.76	n. def.	n. def.	n. def.	35.795	1		1	29.299
8052	LQSPAFMNQQQSGR	14	QEplus005607	Cyt_R5	6.9571e-22	Unmodified	_LQSPAFMNQQQSGR_	0	0	0	0	796.39	2	796.386	1590.76	38365.1	-0.39936	-0.00031804	34.94	1.8829	7	2	194.8	136340000
8053	LQSPAFMNQQQSGR	14	QEplus005425	Mem_R1	2.3635e-21	Phospho (STY)	_LQS(ph)PAFMNQQQSGR_	1	0	0	0	836.37	2	836.369	1670.72	38530.2	-0.19472	-0.00016285	36.699	0.85435	7	1	184.51	38030000
8054	LQSPAFMNQQQSGR	14	QEplus005425	Mem_R1	5.2526e-05	Phospho (STY)	_LQSPAFMNQQQS(ph)GR_	1	0	0	0	836.87	2	836.369	1670.72	39142.4	0.9036	0.00075574	38.12	0.42717	4	1	99.747	3046200
8055	LQSPAFMNQQQSGR	14	QEplus005427	Cyt_R1	5.9601e-30	Phospho (STY)	_LQS(ph)PAFMNQQQSGR_	1	0	0	0	836.37	2	836.369	1670.72	37653.2	-0.59837	-0.00050046	36.782	1.0632	7	2	217.39	100550000
8056	LQSPAFMNQQQSGR	14	QEplus005427	Cyt_R1	0.00021877	Phospho (STY)	_LQSPAFMNQQQS(ph)GR_	1	0	0	0	837.16	2	836.369	1670.72	39586.4	0.18432	0.00015416	38.185	0.56579	5	1	96.096	10352000
8057	LQSPAFMNQQQSGR	14	QEplus005525	Mem_R4	8.958e-15	Phospho (STY)	_LQS(ph)PAFMNQQQSGR_	1	0	0	0	836.37	2	836.369	1670.72	37415.9	-1.1249	-0.00094086	36.508	1.4543	7	3	164.3	341140000
8058	LQSPAFMNQQQSGR	14	QEplus005525	Mem_R4	0.00049965	Phospho (STY)	_LQS(ph)PAFMNQQQSGR_	1	0	0	0	557.91	3	557.915	1670.72	48420.4	0.069848	3.8969e-05	36.483	0.426	4	1	66.977	1605900
8059	LQSPAFMNQQQSGR	14	QEplus005527	Cyt_R4	7.2565e-30	Phospho (STY)	_LQS(ph)PAFMNQQQSGR_	1	0	0	0	836.37	2	836.369	1670.72	37442.3	-1.0882	-0.00091016	36.545	1.2913	7	3	215.04	120580000
8060	LQSPAFMNQQQSGR	14	QEplus005527	Cyt_R4	2.0556e-10	Phospho (STY)	_LQSPAFMNQQQS(ph)GR_	1	0	0	0	836.37	2	836.369	1670.72	38165.9	-0.22817	-0.00019084	38.031	1.2379	5	1	157.23	10057000
8061	LQSPAFMNQQQSGR	14	QEplus005605	Mem_R5	7.8523e-15	Phospho (STY)	_LQS(ph)PAFMNQQQSGR_	1	0	0	0	836.37	2	836.369	1670.72	37922.7	-0.50157	-0.0004195	36.822	0.99628	7	1	166.79	64206000
8062	LQSPAFMNQQQSGR	14	QEplus005605	Mem_R5	8.2846e-10	Phospho (STY)	_LQSPAFMNQQQS(ph)GR_	1	0	0	0	836.37	2	836.369	1670.72	38669.2	-0.65338	-0.00054646	38.295	0.67595	5	1	140.96	7746700
8063	LQSPAFMNQQQSGR	14	QEplus005607	Cyt_R5	7.8018e-15	Phospho (STY)	_LQS(ph)PAFMNQQQSGR_	1	0	0	0	836.37	2	836.369	1670.72	38235	-0.34585	-0.00028926	36.961	1.1747	6	1	166.9	66491000
8064	LQSPAFMNQQQSGR	14	QEplus005607	Cyt_R5	6.9662e-10	Phospho (STY)	_LQSPAFMNQQQS(ph)GR_	1	0	0	0	836.37	2	836.369	1670.72	38593.5	-0.22625	-0.00018923	38.399	0.74537	5	1	144.4	10634000
8065	LQSPAFMNQQQSGRSK	16	QEplus005425	Mem_R1	0.0082069	Phospho (STY)	_LQSPAFMNQQQS(ph)GRSK_	1	0	0	1	629.62	3	629.624	1885.85	44285.1	-1.0832	-0.00068199	34.055	0.43046	4	1	46.578	2484700
8066	LQSPAFMNQQQSGRSK	16	QEplus005425	Mem_R1	6.548e-10	Phospho (STY)	_LQSPAFMNQQQSGRS(ph)K_	1	0	0	1	944.43	2	943.933	1885.85	36781.4	-2.3058	-0.0021765	34.055	0.64368	3	1	149.09	1696100
8067	LQSPAFMNQQQSGRSK	16	QEplus005525	Mem_R4	0.00071889	Phospho (STY)	_LQSPAFMNQQQSGRS(ph)K_	1	0	0	1	629.96	3	629.624	1885.85	45813.7	-0.625	-0.00039351	33.834	0.42867	4	1	60.133	1948700
8068	LQSPAFMNQQQSGRSK	16	QEplus005525	Mem_R4	0.00049207	Phospho (STY)	_LQSPAFMNQQQSGRS(ph)K_	1	0	0	1	943.93	2	943.933	1885.85	36385.5	-0.046378	-4.3778e-05	33.823	0.28706	4	1	83.758	1318700
8069	LQSPAFMNQQQSGRSKEGVNEQEQQPWTDQFEK	33	QEplus005425	Mem_R1	0.0018231	Unmodified	_LQSPAFMNQQQSGRSKEGVNEQEQQPWTDQFEK_	0	0	0	2	971.2	4	970.705	3878.79	35730	0.063258	6.1405e-05	36.743	0.4989	6	1	47.719	5975400
8070	LQSPAFMNQQQSGRSKEGVNEQEQQPWTDQFEK	33	QEplus005425	Mem_R1	6.8727e-06	Unmodified	_LQSPAFMNQQQSGRSKEGVNEQEQQPWTDQFEK_	0	0	0	2	1294.61	3	1293.94	3878.79	30829.2	-0.41596	-0.00053822	36.757	0.24913	6	1	69.201	1857500
8071	LQSPAFMNQQQSGRSKEGVNEQEQQPWTDQFEK	33	QEplus005427	Cyt_R1	6.9368e-06	Unmodified	_LQSPAFMNQQQSGRSKEGVNEQEQQPWTDQFEK_	0	0	0	2	971.21	4	970.705	3878.79	35233.9	0.010631	1.032e-05	36.843	0.49633	6	1	68.942	15735000
8072	LQSPAFMNQQQSGRSKEGVNEQEQQPWTDQFEK	33	QEplus005427	Cyt_R1	2.1849e-21	Unmodified	_LQSPAFMNQQQSGRSKEGVNEQEQQPWTDQFEK_	0	0	0	2	1294.28	3	1293.94	3878.79	30929	-0.49797	-0.00064434	36.843	0.42536	7	1	150.23	7777200
8073	LQSPAFMNQQQSGRSKEGVNEQEQQPWTDQFEK	33	QEplus005425	Mem_R1	0.00011535	Oxidation (M)	_LQSPAFM(ox)NQQQSGRSKEGVNEQEQQPWTDQFEK_	0	0	1	2	974.96	4	974.704	3894.79	34755.2	-1.0797	-0.0010524	36.758	0.42727	6	1	53.033	2853100
8133	LSEAALAFEAAVK	13	QEplus005427	Cyt_R1	0.00021458	Unmodified	_LSEAALAFEAAVK_	0	0	0	0	660.36	2	660.364	1318.71	44867.2	-0.38098	-0.00025158	41.056	0.49615	3	1	80.782	4026500
8134	LSEAALAFEAAVK	13	QEplus005525	Mem_R4	0.0001395	Unmodified	_LSEAALAFEAAVK_	0	0	0	0	660.36	2	660.364	1318.71	44195.9	-0.29168	-0.00019261	40.963	0.71156	4	1	89.266	11180000
8135	LSEAALAFEAAVK	13	QEplus005527	Cyt_R4	0.0012825	Unmodified	_LSEAALAFEAAVK_	0	0	0	0	661.59	2	660.364	1318.71	44220.6	0.42944	0.00028359	41.283	1.4254	3	1	80.979	1357000
8136	LSEAALAFEAAVK	13	QEplus005605	Mem_R5	0.00022783	Unmodified	_LSEAALAFEAAVK_	0	0	0	0	660.36	2	660.364	1318.71	43142.2	-0.41583	-0.0002746	41.294	0.57918	3	1	79.286	5292200
8137	LSEAALAFEAAVK	13	QEplus005607	Cyt_R5	4.3094e-05	Unmodified	_LSEAALAFEAAVK_	0	0	0	0	660.37	2	660.364	1318.71	43887.8	0.096558	6.3764e-05	41.631	0.78226	4	1	105.83	5782900
8138	LSEAALAFEAAVK	13	QEplus005525	Mem_R4	0.0019153	Phospho (STY)	_LS(ph)EAALAFEAAVK_	1	0	0	0	700.35	2	700.347	1398.68	41488.5	0.93656	0.00065592	44.846	0.71507	3	1	57.796	3955200
8139	LSEAALAFEAAVK	13	QEplus005527	Cyt_R4	0.021162	Phospho (STY)	_LS(ph)EAALAFEAAVK_	1	0	0	0	700.35	2	700.347	1398.68	41108.3	1.971	0.0013804	45.079	0.60625	3	1	43.184	2263600
8140	LSEAALAFEAAVK	13	QEplus005605	Mem_R5	0.0221	Phospho (STY)	_LS(ph)EAALAFEAAVK_	1	0	0	0	700.85	2	700.347	1398.68	42393.8	1.5882	0.0011123	45.228	0.46424	3	1	42.682	1706100
8141	LSEAALAFEAAVK	13	QEplus005607	Cyt_R5	0.0020951	Phospho (STY)	_LS(ph)EAALAFEAAVK_	1	0	0	0	700.35	2	700.347	1398.68	42254.9	0.7304	0.00051154	45.401	0.75001	3	1	55.633	3991900
8142	LSEAALAFEAAVKEKPDHVDAWLR	24	QEplus005425	Mem_R1	0.0062764	Unmodified	_LSEAALAFEAAVKEKPDHVDAWLR_	0	0	0	2	667.6	4	667.354	2665.39	44546.2	-1.1136	-0.00074319	40.857	0.31068	4	1	44.258	1682700
8143	LSEAALAFEAAVKEKPDHVDAWLR	24	QEplus005425	Mem_R1	3.049e-06	Unmodified	_LSEAALAFEAAVKEKPDHVDAWLR_	0	0	0	2	889.81	3	889.469	2665.39	37744.4	1.8121	0.0016118	40.874	0.24927	4	1	89.946	2514500
8386	MDVGSCSVGNNPLAQLHK	18	QEplus005425	Mem_R1	1.3487e-24	Acetyl (Protein N-term),Oxidation (M)	_(ac)M(ox)DVGSCSVGNNPLAQLHK_	0	1	1	0	993.47	2	992.964	1983.91	35337	-1.4011	-0.0013912	38.812	0.63884	3	1	193.23	13216000
8387	MDVGSCSVGNNPLAQLHK	18	QEplus005425	Mem_R1	4.259e-06	Acetyl (Protein N-term),Oxidation (M)	_(ac)M(ox)DVGSCSVGNNPLAQLHK_	0	1	1	0	662.64	3	662.312	1983.91	44056.7	-2.4807	-0.001643	38.812	0.28434	4	1	98.281	3049300
8388	MDVGSCSVGNNPLAQLHK	18	QEplus005427	Cyt_R1	1.0047e-24	Acetyl (Protein N-term),Oxidation (M)	_(ac)M(ox)DVGSCSVGNNPLAQLHK_	0	1	1	0	993.46	2	992.964	1983.91	34789.4	-1.4211	-0.0014111	38.872	0.46059	3	2	196.57	8093800
8389	MDVGSCSVGNNPLAQLHK	18	QEplus005427	Cyt_R1	0.00023165	Acetyl (Protein N-term),Oxidation (M)	_(ac)M(ox)DVGSCSVGNNPLAQLHK_	0	1	1	0	993.52	2	992.964	1983.91	36221.9	0.61403	0.00060971	41.489	0.21319	3	1	67.252	1562600
8390	MDVGSCSVGNNPLAQLHK	18	QEplus005525	Mem_R4	0.021433	Acetyl (Protein N-term),Oxidation (M)	_(ac)M(ox)DVGSCSVGNNPLAQLHK_	0	1	1	0	662.31	3	662.312	1983.91	n. def.	n. def.	n. def.	38.61	1		1	41.422
8391	MDVGSCSVGNNPLAQLHK	18	QEplus005605	Mem_R5	1.0806e-32	Acetyl (Protein N-term),Oxidation (M)	_(ac)M(ox)DVGSCSVGNNPLAQLHK_	0	1	1	0	993.46	2	992.964	1983.91	35160.4	-1.2613	-0.0012524	38.936	0.3196	4	1	207.66	3379800
8392	MDVGSCSVGNNPLAQLHK	18	QEplus005425	Mem_R1	1.1888e-05	Acetyl (Protein N-term)	_(ac)MDVGSCSVGNNPLAQLHK_	0	1	0	0	656.98	3	656.98	1967.92	44328.8	-1.4306	-0.00093989	41.431	0.34014	4	1	66.022	6293300
8393	MDVGSCSVGNNPLAQLHK	18	QEplus005425	Mem_R1	9.5924e-19	Acetyl (Protein N-term)	_(ac)MDVGSCSVGNNPLAQLHK_	0	1	0	0	984.96	2	984.967	1967.92	n. def.	n. def.	n. def.	41.274	1		1	140.91
8394	MDVGSCSVGNNPLAQLHK	18	QEplus005427	Cyt_R1	8.689e-82	Acetyl (Protein N-term)	_(ac)MDVGSCSVGNNPLAQLHK_	0	1	0	0	985.47	2	984.967	1967.92	35345.7	-0.51799	-0.00051021	41.491	0.63978	6	2	298.36	55648000
8395	MDVGSCSVGNNPLAQLHK	18	QEplus005427	Cyt_R1	1.3061e-05	Acetyl (Protein N-term)	_(ac)MDVGSCSVGNNPLAQLHK_	0	1	0	0	657.31	3	656.98	1967.92	44570.1	-0.88906	-0.0005841	41.462	0.42641	5	1	74.12	5935700
8396	MDVGSCSVGNNPLAQLHK	18	QEplus005525	Mem_R4	0.0001156	Acetyl (Protein N-term)	_(ac)MDVGSCSVGNNPLAQLHK_	0	1	0	0	657.31	3	656.98	1967.92	43706.2	-0.87845	-0.00057713	41.229	0.24906	4	1	65.107	1477500
8397	MDVGSCSVGNNPLAQLHK	18	QEplus005525	Mem_R4	1.5156e-69	Acetyl (Protein N-term)	_(ac)MDVGSCSVGNNPLAQLHK_	0	1	0	0	985.97	2	984.967	1967.92	34803.8	-0.29226	-0.00028787	41.232	0.74792	2	1	274	25445000
8398	MDVGSCSVGNNPLAQLHK	18	QEplus005527	Cyt_R4	5.6304e-08	Acetyl (Protein N-term)	_(ac)MDVGSCSVGNNPLAQLHK_	0	1	0	0	985.47	2	984.967	1967.92	35407.3	0.13816	0.00013608	41.487	0.71486	5	1	114.72	3548700
8399	MDVGSCSVGNNPLAQLHK	18	QEplus005605	Mem_R5	8.6297e-18	Acetyl (Protein N-term)	_(ac)MDVGSCSVGNNPLAQLHK_	0	1	0	0	985.47	2	984.967	1967.92	34918.9	-0.34335	-0.00033819	41.646	0.57026	2	1	167.71	5205400
8400	MDVGSCSVGNNPLAQLHK	18	QEplus005607	Cyt_R5	8.4341e-44	Acetyl (Protein N-term)	_(ac)MDVGSCSVGNNPLAQLHK_	0	1	0	0	984.97	2	984.967	1967.92	35561.2	-0.39381	-0.00038789	41.845	0.49888	2	1	248.32	8415800
8401	MDVGSCSVGNNPLAQLHK	18	QEplus005425	Mem_R1	3.1018e-06	Acetyl (Protein N-term),Oxidation (M),Phospho (STY)	_(ac)M(ox)DVGSCS(ph)VGNNPLAQLHK_	1	1	1	0	1032.95	2	1032.95	2063.88	36204.3	-0.66444	-0.00068634	42.557	0.25747	2	1	103.91	1114800
8402	MDVGSCSVGNNPLAQLHK	18	QEplus005525	Mem_R4	1.399e-11	Acetyl (Protein N-term),Oxidation (M),Phospho (STY)	_(ac)M(ox)DVGSCS(ph)VGNNPLAQLHK_	1	1	1	0	1033.45	2	1032.95	2063.88	35265.4	-0.18859	-0.0001948	42.354	0.57025	5	1	141	8476500
8403	MDVGSCSVGNNPLAQLHK	18	QEplus005525	Mem_R4	1.1515e-06	Acetyl (Protein N-term),Oxidation (M),Phospho (STY)	_(ac)M(ox)DVGSCS(ph)VGNNPLAQLHK_	1	1	1	0	1033.44	2	1032.95	2063.88	35246.4	-1.2158	-0.0012559	45.54	0.24951	3	1	113.4	1826800
8404	MDVGSCSVGNNPLAQLHK	18	QEplus005527	Cyt_R4	6.2891e-05	Acetyl (Protein N-term),Oxidation (M),Phospho (STY)	_(ac)M(ox)DVGSCS(ph)VGNNPLAQLHK_	1	1	1	0	1032.94	2	1032.95	2063.88	n. def.	n. def.	n. def.	42.502	1		1	74.611
8405	MDVGSCSVGNNPLAQLHK	18	QEplus005605	Mem_R5	3.1018e-06	Acetyl (Protein N-term),Oxidation (M),Phospho (STY)	_(ac)M(ox)DVGSCS(ph)VGNNPLAQLHK_	1	1	1	0	1033.45	2	1032.95	2063.88	35274.6	-0.098959	-0.00010222	42.776	0.46423	4	2	103.91	1657000
8406	MDVGSCSVGNNPLAQLHK	18	QEplus005425	Mem_R1	2.0694e-07	Acetyl (Protein N-term),Phospho (STY)	_(ac)MDVGSCS(ph)VGNNPLAQLHK_	1	1	0	0	1024.95	2	1024.95	2047.89	35451	0.59277	0.00060756	45.672	0.46143	5	1	99.215	4748900
8407	MDVGSCSVGNNPLAQLHK	18	QEplus005427	Cyt_R1	6.6411e-13	Acetyl (Protein N-term),Phospho (STY)	_(ac)MDVGSCS(ph)VGNNPLAQLHK_	1	1	0	0	1025.45	2	1024.95	2047.89	34880.1	-0.10734	-0.00011002	45.757	0.35761	5	1	142.45	8556700
8408	MDVGSCSVGNNPLAQLHK	18	QEplus005525	Mem_R4	1.2123e-13	Acetyl (Protein N-term),Phospho (STY)	_(ac)MDVGSCS(ph)VGNNPLAQLHK_	1	1	0	0	1025.45	2	1024.95	2047.89	35015.9	-0.82284	-0.00084337	45.525	0.77844	6	1	158.93	48169000
8409	MDVGSCSVGNNPLAQLHK	18	QEplus005525	Mem_R4	0.00018935	Acetyl (Protein N-term),Phospho (STY)	_(ac)MDVGSCS(ph)VGNNPLAQLHK_	1	1	0	0	1025.45	2	1024.95	2047.89	36787.4	-1.3086	-0.0013413	46.18	0.57422	3	1	68.536	825920
8410	MDVGSCSVGNNPLAQLHK	18	QEplus005527	Cyt_R4	4.3546e-10	Acetyl (Protein N-term),Phospho (STY)	_(ac)MDVGSCS(ph)VGNNPLAQLHK_	1	1	0	0	1024.95	2	1024.95	2047.89	35237.2	-0.79728	-0.00081717	45.75	0.71737	5	1	133.48	15832000
8411	MDVGSCSVGNNPLAQLHK	18	QEplus005605	Mem_R5	5.1901e-10	Acetyl (Protein N-term),Phospho (STY)	_(ac)MDVGSCS(ph)VGNNPLAQLHK_	1	1	0	0	1025.45	2	1024.95	2047.89	34988.1	-0.13402	-0.00013736	45.928	0.56415	5	1	132.08	12126000
8412	MDVGSCSVGNNPLAQLHK	18	QEplus005607	Cyt_R5	6.1559e-10	Acetyl (Protein N-term),Phospho (STY)	_(ac)MDVGSCS(ph)VGNNPLAQLHK_	1	1	0	0	1025.45	2	1024.95	2047.89	35525.2	-0.83182	-0.00085258	46.074	0.57004	4	1	130.47	12878000
8413	MDVGSCSVGNNPLAQLHK	18	QEplus005525	Mem_R4	4.1144e-07	Acetyl (Protein N-term),2 Phospho (STY)	_(ac)MDVGS(ph)CS(ph)VGNNPLAQLHK_	2	1	0	0	1064.93	2	1064.93	2127.85	35706.7	-0.47127	-0.00050187	52.098	0.4455	4	1	117	3150800
8414	MDVGSCSVGNNPLAQLHKHTQQNK	24	QEplus005425	Mem_R1	3.8065e-13	Acetyl (Protein N-term),Oxidation (M)	_(ac)M(ox)DVGSCSVGNNPLAQLHKHTQQNK_	0	1	1	1	908.1	3	907.766	2720.28	36313.6	-0.65539	-0.00059494	33.867	0.49976	5	1	126.45	2850800
8415	MDVGSCSVGNNPLAQLHKHTQQNK	24	QEplus005525	Mem_R4	0.0034787	Acetyl (Protein N-term),Oxidation (M)	_(ac)M(ox)DVGSCSVGNNPLAQLHKHTQQNK_	0	1	1	1	908.44	3	907.766	2720.28	36896.3	-1.1374	-0.0010325	33.702	0.53529	5	1	47.564	2479800
8416	MDVGSCSVGNNPLAQLHKHTQQNK	24	QEplus005525	Mem_R4	0.0066915	Acetyl (Protein N-term),Oxidation (M)	_(ac)M(ox)DVGSCSVGNNPLAQLHKHTQQNK_	0	1	1	1	908.1	3	907.766	2720.28	38090.2	-0.29294	-0.00026592	35.783	0.42713	3	1	41.904	1032300
8417	MDVGSCSVGNNPLAQLHKHTQQNK	24	QEplus005425	Mem_R1	2.9683e-09	Acetyl (Protein N-term)	_(ac)MDVGSCSVGNNPLAQLHKHTQQNK_	0	1	0	1	902.77	3	902.434	2704.28	36451.3	0.33937	0.00030626	35.847	0.4626	6	1	114.2	11205000
8418	MDVGSCSVGNNPLAQLHKHTQQNK	24	QEplus005425	Mem_R1	5.6539e-05	Acetyl (Protein N-term)	_(ac)MDVGSCSVGNNPLAQLHKHTQQNK_	0	1	0	1	677.58	4	677.078	2704.28	42515.6	0.067357	4.5606e-05	35.858	0.498	7	1	87.509	11908000
8419	MDVGSCSVGNNPLAQLHKHTQQNK	24	QEplus005427	Cyt_R1	1.9318e-13	Acetyl (Protein N-term)	_(ac)MDVGSCSVGNNPLAQLHKHTQQNK_	0	1	0	1	902.77	3	902.434	2704.28	36484.3	0.44066	0.00039767	35.889	0.42516	7	1	133.68	11241000
8420	MDVGSCSVGNNPLAQLHKHTQQNK	24	QEplus005427	Cyt_R1	8.3266e-07	Acetyl (Protein N-term)	_(ac)MDVGSCSVGNNPLAQLHKHTQQNK_	0	1	0	1	677.33	4	677.078	2704.28	42840.6	-0.30019	-0.00020325	35.883	0.38981	5	1	96.903	5877700
8421	MDVGSCSVGNNPLAQLHKHTQQNK	24	QEplus005525	Mem_R4	1.563e-18	Acetyl (Protein N-term)	_(ac)MDVGSCSVGNNPLAQLHKHTQQNK_	0	1	0	1	902.77	3	902.434	2704.28	36436.4	-0.122	-0.0001101	35.831	0.56729	6	1	145.13	4799900
8422	MDVGSCSVGNNPLAQLHKHTQQNK	24	QEplus005525	Mem_R4	0.00054021	Acetyl (Protein N-term)	_(ac)MDVGSCSVGNNPLAQLHKHTQQNK_	0	1	0	1	677.33	4	677.078	2704.28	43169.7	0.20347	0.00013777	35.834	0.35535	5	1	72.805	4256300
8423	MDVGSCSVGNNPLAQLHKHTQQNK	24	QEplus005605	Mem_R5	2.7468e-06	Acetyl (Protein N-term)	_(ac)MDVGSCSVGNNPLAQLHKHTQQNK_	0	1	0	1	902.77	3	902.434	2704.28	36160.2	0.26146	0.00023595	36.169	0.28428	4	1	89.511	1382600
8424	MDVGSCSVGNNPLAQLHKHTQQNKSLQFNQK	31	QEplus005425	Mem_R1	1.7807e-05	Acetyl (Protein N-term)	_(ac)MDVGSCSVGNNPLAQLHKHTQQNKSLQFNQK_	0	1	0	2	889.79	4	888.437	3549.72	38146.9	1.8209	0.0016178	36.499	0.24947	4	1	78.65	3058000
8425	MDVGSCSVGNNPLAQLHKHTQQNKSLQFNQKNNGR	35	QEplus005425	Mem_R1	0.039585	Acetyl (Protein N-term),Oxidation (M)	_(ac)M(ox)DVGSCSVGNNPLAQLHKHTQQNKSLQFNQKNNGR_	0	1	1	3	1002.99	4	1002.74	4006.92	35055.8	-0.68883	-0.00069071	34.138	0.82593	4	1	43.579	2008600
8426	MDVGSCSVGNNPLAQLHKHTQQNKSLQFNQKNNGR	35	QEplus005425	Mem_R1	5.9335e-51	Acetyl (Protein N-term)	_(ac)MDVGSCSVGNNPLAQLHKHTQQNKSLQFNQKNNGR_	0	1	0	3	799.6	5	799.193	3990.93	38648.6	-0.95516	-0.00076335	35.325	0.96095	8	1	213.84	19933000
8427	MDVGSCSVGNNPLAQLHKHTQQNKSLQFNQKNNGR	35	QEplus005425	Mem_R1	1.2913e-78	Acetyl (Protein N-term)	_(ac)MDVGSCSVGNNPLAQLHKHTQQNKSLQFNQKNNGR_	0	1	0	3	999.24	4	998.74	3990.93	34710.8	-0.79073	-0.00078973	35.327	0.78345	8	1	251.18	20280000
8428	MDVGSCSVGNNPLAQLHKHTQQNKSLQFNQKNNGR	35	QEplus005425	Mem_R1	1.4261e-09	Acetyl (Protein N-term)	_(ac)MDVGSCSVGNNPLAQLHKHTQQNKSLQFNQKNNGR_	0	1	0	3	1331.99	3	1331.32	3990.93	30347.4	0.065612	8.7351e-05	35.325	0.39227	5	1	78.588	2644200
8429	MDVGSCSVGNNPLAQLHKHTQQNKSLQFNQKNNGR	35	QEplus005427	Cyt_R1	1.802e-65	Acetyl (Protein N-term)	_(ac)MDVGSCSVGNNPLAQLHKHTQQNKSLQFNQKNNGR_	0	1	0	3	999.49	4	998.74	3990.93	35165.2	-0.51658	-0.00051593	35.37	0.99247	7	1	245.28	19681000
8430	MDVGSCSVGNNPLAQLHKHTQQNKSLQFNQKNNGR	35	QEplus005427	Cyt_R1	2.4172e-30	Acetyl (Protein N-term)	_(ac)MDVGSCSVGNNPLAQLHKHTQQNKSLQFNQKNNGR_	0	1	0	3	799.59	5	799.193	3990.93	38976.8	-0.58961	-0.00047121	35.382	0.92174	6	2	174.89	12399000
8431	MDVGSCSVGNNPLAQLHKHTQQNKSLQFNQKNNGR	35	QEplus005427	Cyt_R1	8.785e-18	Acetyl (Protein N-term)	_(ac)MDVGSCSVGNNPLAQLHKHTQQNKSLQFNQKNNGR_	0	1	0	3	1331.99	3	1331.32	3990.93	30816	-0.30745	-0.00040931	35.36	0.56754	5	1	124.37	4996200
8434	MEIGPSSGR	9	QEplus005425	Mem_R1	0.0023383	Oxidation (M)	_M(ox)EIGPSSGR_	0	0	1	0	475.22	2	475.224	948.433	52514.3	0.058621	2.7858e-05	30.485	0.42836	3	1	60.019	1396800
8435	MEIGPSSGR	9	QEplus005427	Cyt_R1	0.00038212	Oxidation (M)	_M(ox)EIGPSSGR_	0	0	1	0	475.22	2	475.224	948.433	52463.1	-0.70176	-0.00033349	30.607	0.39105	3	1	82.452	1372500
8436	MEIGPSSGR	9	QEplus005525	Mem_R4	0.00094279	Oxidation (M)	_M(ox)EIGPSSGR_	0	0	1	0	475.22	2	475.224	948.433	50972.1	-0.35179	-0.00016718	30.218	0.46372	3	1	71.692	1735200
8437	MEIGPSSGR	9	QEplus005527	Cyt_R4	0.0019319	Oxidation (M)	_M(ox)EIGPSSGR_	0	0	1	0	475.22	2	475.224	948.433	51775	0.25313	0.00012029	30.209	0.32169	2	1	63.419	560810
8438	MEIGPSSGR	9	QEplus005605	Mem_R5	0.0048673	Oxidation (M)	_M(ox)EIGPSSGR_	0	0	1	0	475.22	2	475.224	948.433	55097.1	0.40807	0.00019393	30.552	0.27619	2	1	51.854	386580
8439	MEIGPSSGR	9	QEplus005525	Mem_R4	6.5686e-05	Unmodified	_MEIGPSSGR_	0	0	0	0	467.23	2	467.227	932.439	50052.7	-0.13087	-6.1145e-05	30.214	0.49897	4	1	101.25	8885000
8440	MEIGPSSGRLPPFSNVHSLQTSANPTQIK	29	QEplus005425	Mem_R1	4.056e-38	Oxidation (M)	_M(ox)EIGPSSGRLPPFSNVHSLQTSANPTQIK_	0	0	1	1	1037.53	3	1037.2	3108.57	34568.1	0.25575	0.00026526	36.961	0.7123	6	1	198.06	21818000
8441	MEIGPSSGRLPPFSNVHSLQTSANPTQIK	29	QEplus005425	Mem_R1	1.1752e-14	Oxidation (M)	_M(ox)EIGPSSGRLPPFSNVHSLQTSANPTQIK_	0	0	1	1	778.65	4	778.149	3108.57	39563.1	0.16409	0.00012768	36.964	0.92554	6	1	128.49	30383000
8442	MEIGPSSGRLPPFSNVHSLQTSANPTQIK	29	QEplus005425	Mem_R1	8.4343e-49	Oxidation (M)	_M(ox)EIGPSSGRLPPFSNVHSLQTSANPTQIK_	0	0	1	1	1037.53	3	1037.2	3108.57	34238.3	-1.1144	-0.0011558	38.017	0.8902	7	1	211.19	28359000
8443	MEIGPSSGRLPPFSNVHSLQTSANPTQIK	29	QEplus005425	Mem_R1	9.953e-21	Oxidation (M)	_M(ox)EIGPSSGRLPPFSNVHSLQTSANPTQIK_	0	0	1	1	778.4	4	778.149	3108.57	39328	-0.18822	-0.00014647	37.954	0.81852	7	2	150.17	29045000
8444	MEIGPSSGRLPPFSNVHSLQTSANPTQIK	29	QEplus005427	Cyt_R1	1.2222e-14	Oxidation (M)	_M(ox)EIGPSSGRLPPFSNVHSLQTSANPTQIK_	0	0	1	1	1037.53	3	1037.2	3108.57	34761.1	-0.052912	-5.488e-05	37.027	0.67342	6	2	129.64	12048000
8445	MEIGPSSGRLPPFSNVHSLQTSANPTQIK	29	QEplus005427	Cyt_R1	7.5169e-08	Oxidation (M)	_M(ox)EIGPSSGRLPPFSNVHSLQTSANPTQIK_	0	0	1	1	778.65	4	778.149	3108.57	39846.9	0.03222	2.5072e-05	37.011	0.63814	6	1	90.397	9262900
8446	MEIGPSSGRLPPFSNVHSLQTSANPTQIK	29	QEplus005427	Cyt_R1	5.3216e-29	Oxidation (M)	_M(ox)EIGPSSGRLPPFSNVHSLQTSANPTQIK_	0	0	1	1	1037.86	3	1037.2	3108.57	34370.1	0.32512	0.00033721	38.025	0.45983	6	2	180.88	8971700
8447	MEIGPSSGRLPPFSNVHSLQTSANPTQIK	29	QEplus005427	Cyt_R1	0.0029406	Oxidation (M)	_M(ox)EIGPSSGRLPPFSNVHSLQTSANPTQIK_	0	0	1	1	778.65	4	778.149	3108.57	39024	0.62006	0.0004825	38.049	0.42465	5	1	46.783	7189400
8448	MEIGPSSGRLPPFSNVHSLQTSANPTQIK	29	QEplus005525	Mem_R4	1.394e-07	Oxidation (M)	_M(ox)EIGPSSGRLPPFSNVHSLQTSANPTQIK_	0	0	1	1	1037.53	3	1037.2	3108.57	35462.4	-0.22214	-0.0002304	36.861	0.38987	4	1	86.304	1903000
8449	MEIGPSSGRLPPFSNVHSLQTSANPTQIK	29	QEplus005425	Mem_R1	5.1012e-15	Unmodified	_MEIGPSSGRLPPFSNVHSLQTSANPTQIK_	0	0	0	1	774.65	4	774.15	3092.57	39172.2	-0.92194	-0.00071372	37.925	1.2105	7	1	99.446	165100000
8450	MEIGPSSGRLPPFSNVHSLQTSANPTQIK	29	QEplus005425	Mem_R1	3.9359e-84	Unmodified	_MEIGPSSGRLPPFSNVHSLQTSANPTQIK_	0	0	0	1	1032.2	3	1031.86	3092.57	34445.9	-0.85659	-0.00088389	37.948	1.352	7	2	219.67	124430000
8451	MEIGPSSGRLPPFSNVHSLQTSANPTQIK	29	QEplus005425	Mem_R1	1.4538e-20	Unmodified	_MEIGPSSGRLPPFSNVHSLQTSANPTQIK_	0	0	0	1	1547.79	2	1547.29	3092.57	28953.3	-0.94046	-0.0014552	37.947	0.24874	4	1	149.36	1853100
8452	MEIGPSSGRLPPFSNVHSLQTSANPTQIK	29	QEplus005427	Cyt_R1	2.2465e-28	Unmodified	_MEIGPSSGRLPPFSNVHSLQTSANPTQIK_	0	0	0	1	774.4	4	774.15	3092.57	39778.9	-0.46518	-0.00036012	38.017	1.0616	8	2	123.21	103940000
8453	MEIGPSSGRLPPFSNVHSLQTSANPTQIK	29	QEplus005427	Cyt_R1	3.273e-113	Unmodified	_MEIGPSSGRLPPFSNVHSLQTSANPTQIK_	0	0	0	1	1032.2	3	1031.86	3092.57	34900.2	-0.25194	-0.00025996	38.028	1.0615	8	1	242.45	126060000
8454	MEIGPSSGRLPPFSNVHSLQTSANPTQIK	29	QEplus005525	Mem_R4	1.4541e-14	Unmodified	_MEIGPSSGRLPPFSNVHSLQTSANPTQIK_	0	0	0	1	1032.2	3	1031.86	3092.57	35746	0.15068	0.00015548	37.939	0.42705	4	1	108.5	2714500
8736	NADTGNSEKAWQR	13	QEplus005425	Mem_R1	2.8155e-07	Unmodified	_NADTGNSEKAWQR_	0	0	0	1	738.84	2	738.845	1475.68	41345.8	-0.51322	-0.00037919	27.81	0.45653	6	1	162.36	4245000
8737	NADTGNSEKAWQR	13	QEplus005425	Mem_R1	0.00075877	Unmodified	_NADTGNSEKAWQR_	0	0	0	1	492.9	3	492.899	1475.68	49574.7	-0.73315	-0.00036137	27.822	0.47701	5	1	64.104	4939900
8738	NADTGNSEKAWQR	13	QEplus005427	Cyt_R1	0.00011616	Unmodified	_NADTGNSEKAWQR_	0	0	0	1	492.9	3	492.899	1475.68	49853.2	-0.18553	-9.1449e-05	27.936	0.46142	4	1	91.62	3865000
8739	NADTGNSEKAWQR	13	QEplus005427	Cyt_R1	7.9332e-06	Unmodified	_NADTGNSEKAWQR_	0	0	0	1	737.87	2	738.845	1475.68	41410.9	-0.99922	-0.00073827	27.944	0.46142	5	1	119.27	3357400
8740	NADTGNSEKAWQR	13	QEplus005525	Mem_R4	3.7414e-05	Unmodified	_NADTGNSEKAWQR_	0	0	0	1	492.9	3	492.899	1475.68	49369.6	-0.42348	-0.00020873	27.442	0.92743	5	1	107.37	15009000
8741	NADTGNSEKAWQR	13	QEplus005525	Mem_R4	1.6968e-21	Unmodified	_NADTGNSEKAWQR_	0	0	0	1	739.35	2	738.845	1475.68	40247.2	0.11815	8.7293e-05	27.443	0.64281	6	1	240.37	14192000
8742	NADTGNSEKAWQR	13	QEplus005527	Cyt_R4	6.5933e-10	Unmodified	_NADTGNSEKAWQR_	0	0	0	1	738.84	2	738.845	1475.68	39929.6	-0.14645	-0.0001082	27.487	0.55195	4	1	156.48	2905400
8743	NADTGNSEKAWQR	13	QEplus005527	Cyt_R4	3.2382e-05	Unmodified	_NADTGNSEKAWQR_	0	0	0	1	492.9	3	492.899	1475.68	49762.8	-0.22118	-0.00010902	27.491	0.51524	5	1	109	3351800
8744	NADTGNSEKAWQR	13	QEplus005605	Mem_R5	9.8776e-05	Unmodified	_NADTGNSEKAWQR_	0	0	0	1	739.34	2	738.845	1475.68	41189.1	0.01966	1.4526e-05	27.892	0.40197	5	1	113.47	3070200
8745	NADTGNSEKAWQR	13	QEplus005605	Mem_R5	2.3727e-05	Unmodified	_NADTGNSEKAWQR_	0	0	0	1	494.23	3	492.899	1475.68	50483.3	0.21296	0.00010497	27.895	0.53209	5	2	111.79	3112800
8746	NADTGNSEKAWQR	13	QEplus005607	Cyt_R5	2.5988e-06	Unmodified	_NADTGNSEKAWQR_	0	0	0	1	738.85	2	738.845	1475.68	40935.1	-0.1797	-0.00013277	27.977	0.60043	5	1	133.89	3351800
8747	NADTGNSEKAWQR	13	QEplus005607	Cyt_R5	0.0001608	Unmodified	_NADTGNSEKAWQR_	0	0	0	1	492.9	3	492.899	1475.68	49816	-0.25811	-0.00012722	27.959	0.65878	5	1	86.467	2753400
8748	NADTGNSEKAWQR	13	QEplus005525	Mem_R4	3.1026e-05	Phospho (STY)	_NADTGNS(ph)EKAWQR_	1	0	0	1	778.83	2	778.828	1555.64	40475.9	-0.94867	-0.00073885	28.963	0.2863	3	1	118.37	966530
8749	NADTGNSEKAWQRGSTTASSR	21	QEplus005425	Mem_R1	4.9495e-06	Unmodified	_NADTGNSEKAWQRGSTTASSR_	0	0	0	2	742.35	3	742.016	2223.03	40691.1	-0.2881	-0.00021377	27.74	0.372	5	1	90.968	2358500
8750	NADTGNSEKAWQRGSTTASSR	21	QEplus005427	Cyt_R1	1.1941e-05	Unmodified	_NADTGNSEKAWQRGSTTASSR_	0	0	0	2	742.35	3	742.016	2223.03	39986	0.51195	0.00037987	27.887	0.35524	5	1	82.36	2353500
8751	NADTGNSEKAWQRGSTTASSR	21	QEplus005525	Mem_R4	1.9997e-12	Unmodified	_NADTGNSEKAWQRGSTTASSR_	0	0	0	2	742.35	3	742.016	2223.03	40727.2	-0.41947	-0.00031125	27.365	0.46516	7	1	128.41	5335200
8752	NADTGNSEKAWQRGSTTASSR	21	QEplus005605	Mem_R5	4.3284e-08	Unmodified	_NADTGNSEKAWQRGSTTASSR_	0	0	0	2	742.35	3	742.016	2223.03	41139.3	-0.05885	-4.3668e-05	27.812	0.40579	4	1	98.269	3056900
8753	NADTGNSEKAWQRGSTTASSR	21	QEplus005607	Cyt_R5	0.0061906	Unmodified	_NADTGNSEKAWQRGSTTASSR_	0	0	0	2	742.02	3	742.016	2223.03	41041.8	0.002499	1.8543e-06	28.182	0.79256	4	1	46.833	941330
9724	NLEAMKTLAISYINEGYDMSAFTMLDK	27	QEplus005425	Mem_R1	2.3124e-05	Unmodified	_NLEAMKTLAISYINEGYDMSAFTMLDK_	0	0	0	1	1023.83	3	1023.83	3068.45	34690.3	-0.46499	-0.00047607	50.436	0.22381	5	2	71.506	1629700
9725	NLEAMKTLAISYINEGYDMSAFTMLDK	27	QEplus005427	Cyt_R1	8.6194e-05	Unmodified	_NLEAMKTLAISYINEGYDMSAFTMLDK_	0	0	0	1	1024.49	3	1023.83	3068.45	35921.4	3.3054	0.0033841	50.679	0.27498	3	1	63.095	1195900
9726	NLEAMKTLAISYINEGYDMSAFTMLDK	27	QEplus005525	Mem_R4	1.111e-06	Unmodified	_NLEAMKTLAISYINEGYDMSAFTMLDK_	0	0	0	1	1024.16	3	1023.83	3068.45	34933.7	0.94007	0.00096247	50.742	0.47206	7	3	89.773	5127000
9727	NLEAMKTLAISYINEGYDMSAFTMLDK	27	QEplus005527	Cyt_R4	0.00010288	Unmodified	_NLEAMKTLAISYINEGYDMSAFTMLDK_	0	0	0	1	1024.16	3	1023.83	3068.45	35513.4	-0.036473	-3.7342e-05	51.011	0.25027	5	1	56.854	1503700
9728	NLEAMKTLAISYINEGYDMSAFTMLDK	27	QEplus005605	Mem_R5	6.9753e-10	Unmodified	_NLEAMKTLAISYINEGYDMSAFTMLDK_	0	0	0	1	1024.49	3	1023.83	3068.45	34514.6	0.82673	0.00084643	51.042	0.61448	8	2	116.24	25707000
9729	NLEAMKTLAISYINEGYDMSAFTMLDK	27	QEplus005605	Mem_R5	6.7962e-27	Unmodified	_NLEAMKTLAISYINEGYDMSAFTMLDK_	0	0	0	1	1536.24	2	1535.23	3068.45	28495.8	-0.016168	-2.4822e-05	51.029	0.32092	5	2	214.66	1950700
9730	NLEAMKTLAISYINEGYDMSAFTMLDK	27	QEplus005607	Cyt_R5	2.1886e-13	Unmodified	_NLEAMKTLAISYINEGYDMSAFTMLDK_	0	0	0	1	1024.49	3	1023.83	3068.45	35016.9	-0.21324	-0.00021832	51.256	0.4997	7	1	120.93	16492000
9731	NLEAMKTLAISYINEGYDMSAFTMLDK	27	QEplus005607	Cyt_R5	3.4413e-13	Unmodified	_NLEAMKTLAISYINEGYDMSAFTMLDK_	0	0	0	1	1535.74	2	1535.23	3068.45	29104.3	0.47685	0.00073207	51.248	0.17844	2	1	160.27	1054400
9732	NLEAMKTLAISYINEGYDMSAFTMLDK	27	QEplus005525	Mem_R4	0.00011614	Oxidation (M)	_NLEAMKTLAISYINEGYDMSAFTM(ox)LDK_	0	0	1	1	1029.83	3	1029.16	3084.45	34242.3	1.5944	0.0016409	49.491	0.32303	4	1	58.26	996590
9733	NLEAMKTLAISYINEGYDMSAFTMLDK	27	QEplus005605	Mem_R5	4.8419e-05	Oxidation (M)	_NLEAMKTLAISYINEGYDM(ox)SAFTMLDK_	0	0	1	1	1029.83	3	1029.16	3084.45	34601.6	-1.5656	-0.0016112	49.086	0.38073	5	1	68.461	1864600
9734	NLEAMKTLAISYINEGYDMSAFTMLDK	27	QEplus005605	Mem_R5	1.1363e-06	Oxidation (M)	_NLEAMKTLAISYINEGYDMSAFTM(ox)LDK_	0	0	1	1	1029.49	3	1029.16	3084.45	34250.3	0.80925	0.00083284	49.811	0.50685	5	1	90.946	3192900
9735	NLEAMKTLAISYINEGYDMSAFTMLDK	27	QEplus005605	Mem_R5	8.2698e-05	Oxidation (M)	_NLEAMKTLAISYINEGYDM(ox)SAFTMLDK_	0	0	1	1	1029.83	3	1029.16	3084.45	34037	0.74771	0.00076952	51.049	0.32092	5	1	63.297	3277400
9736	NLEAMKTLAISYINEGYDMSAFTMLDKWAETK	32	QEplus005605	Mem_R5	2.7142e-08	Unmodified	_NLEAMKTLAISYINEGYDMSAFTMLDKWAETK_	0	0	0	2	922.45	4	921.946	3683.76	36417.4	0.18961	0.00017481	50.974	0.49211	7	1	90.858	15277000
9737	NLEAMKTLAISYINEGYDMSAFTMLDKWAETK	32	QEplus005605	Mem_R5	6.514e-21	Unmodified	_NLEAMKTLAISYINEGYDMSAFTMLDKWAETK_	0	0	0	2	1229.93	3	1228.93	3683.76	31525.3	0.11195	0.00013758	50.977	0.52764	7	2	142.01	11291000
9738	NLEAMKTLAISYINEGYDMSAFTMLDKWAETK	32	QEplus005607	Cyt_R5	0.004446	Unmodified	_NLEAMKTLAISYINEGYDMSAFTMLDKWAETK_	0	0	0	2	922.45	4	921.946	3683.76	36832.2	2.203	0.002031	51.174	0.35693	4	1	40.463	876090
9739	NLEAMKTLAISYINEGYDMSAFTMLDKWAETK	32	QEplus005605	Mem_R5	8.6912e-06	Oxidation (M)	_NLEAMKTLAISYINEGYDM(ox)SAFTMLDKWAETK_	0	0	1	2	926.45	4	925.945	3699.75	35582.1	0.66807	0.0006186	50.987	0.36553	6	1	69.045	3969000
9922	NNGRLNESPLQGTNKPGISEAFISNVNAISQENMANMQR	39	QEplus005425	Mem_R1	8.6386e-06	Oxidation (M)	_NNGRLNESPLQGTNKPGISEAFISNVNAISQENM(ox)ANMQR_	0	0	1	2	1066.27	4	1065.77	4259.04	34478.3	-0.26378	-0.00028113	40.169	0.57024	5	1	62.605	6689600
9923	NNGRLNESPLQGTNKPGISEAFISNVNAISQENMANMQR	39	QEplus005525	Mem_R4	3.5187e-07	Oxidation (M)	_NNGRLNESPLQGTNKPGISEAFISNVNAISQENMANM(ox)QR_	0	0	1	2	1066.02	4	1065.77	4259.04	34580.9	-0.36037	-0.00038407	40.118	0.6756	6	2	74.631	2615400
9924	NNGRLNESPLQGTNKPGISEAFISNVNAISQENMANMQR	39	QEplus005425	Mem_R1	2.3736e-65	Unmodified	_NNGRLNESPLQGTNKPGISEAFISNVNAISQENMANMQR_	0	0	0	2	1062.52	4	1061.77	4243.05	34061.7	-1.5235	-0.0016176	41.427	0.53862	7	1	231	30400000
9925	NNGRLNESPLQGTNKPGISEAFISNVNAISQENMANMQR	39	QEplus005425	Mem_R1	6.83e-32	Unmodified	_NNGRLNESPLQGTNKPGISEAFISNVNAISQENMANMQR_	0	0	0	2	1416.02	3	1415.36	4243.05	29691.9	-1.2663	-0.0017923	41.379	0.24637	5	1	172.51	6805600
9926	NNGRLNESPLQGTNKPGISEAFISNVNAISQENMANMQR	39	QEplus005427	Cyt_R1	1.2658e-24	Unmodified	_NNGRLNESPLQGTNKPGISEAFISNVNAISQENMANMQR_	0	0	0	2	1062.02	4	1061.77	4243.05	34359	-1.0398	-0.001104	41.448	0.53336	5	1	157.78	6212000
9927	NNGRLNESPLQGTNKPGISEAFISNVNAISQENMANMQR	39	QEplus005525	Mem_R4	4.5088e-24	Unmodified	_NNGRLNESPLQGTNKPGISEAFISNVNAISQENMANMQR_	0	0	0	2	1062.27	4	1061.77	4243.05	34011	-0.27035	-0.00028705	41.385	0.71267	7	1	145.43	8515200
9928	NNGRLNESPLQGTNKPGISEAFISNVNAISQENMANMQR	39	QEplus005525	Mem_R4	3.6054e-14	Unmodified	_NNGRLNESPLQGTNKPGISEAFISNVNAISQENMANMQR_	0	0	0	2	1416.03	3	1415.36	4243.05	30019.7	-0.36537	-0.00051712	41.401	0.49829	7	1	111.23	3177200
9929	NNGRLNESPLQGTNKPGISEAFISNVNAISQENMANMQR	39	QEplus005525	Mem_R4	0.0038667	Unmodified	_NNGRLNESPLQGTNKPGISEAFISNVNAISQENMANMQR_	0	0	0	2	1062.52	4	1061.77	4243.05	34113.2	-3.4212	-0.0036326	41.894	0.17879	2	1	35.259	1304500
11728	RFKGEFSFRTLQVDGSENLYFQ	22	QEplus005425	Mem_R1	1.0918e-05	Unmodified	_RFKGEFSFRTLQVDGSENLYFQ_	0	0	0	3	890.44	3	890.11	2667.31	37426.1	-0.39707	-0.00035343	42.193	1.0835	4	3	83.776	8576900
11729	RFKGEFSFRTLQVDGSENLYFQ	22	QEplus005425	Mem_R1	0.03447	Unmodified	_RFKGEFSFRTLQVDGSENLYFQ_	0	0	0	3	668.08	4	667.834	2667.31	43887.3	0.43012	0.00028725	42.237	0.50673	4	1	23.296	2078200
11730	RFKGEFSFRTLQVDGSENLYFQ	22	QEplus005425	Mem_R1	0.0079797	Unmodified	_RFKGEFSFRTLQVDGSENLYFQ_	0	0	0	3	890.44	3	890.11	2667.31	36930.8	-1.6343	-0.0014547	43.158	0.53502	2	1	45.696	2206600
11731	RFKGEFSFRTLQVDGSENLYFQ	22	QEplus005425	Mem_R1	0.049298	Unmodified	_RFKGEFSFRTLQVDGSENLYFQ_	0	0	0	3	890.44	3	890.11	2667.31	37147.3	-1.0847	-0.00096549	44.185	1.1443	2	1	20.075	1422300
11732	RFKGEFSFRTLQVDGSENLYFQ	22	QEplus005525	Mem_R4	0.018752	Unmodified	_RFKGEFSFRTLQVDGSENLYFQ_	0	0	0	3	890.44	3	890.11	2667.31	38877.6	-0.42598	-0.00037917	43.458	1.3906	3	2	34.615	3099600
11733	RFKGEFSFRTLQVDGSENLYFQ	22	QEplus005605	Mem_R5	1.3404e-05	Unmodified	_RFKGEFSFRTLQVDGSENLYFQ_	0	0	0	3	890.44	3	890.11	2667.31	38143.9	0.18036	0.00016054	46.101	1.5551	3	4	80.752	2764800
11734	RFKGEFSFRTLQVDGSENLYFQ	22	QEplus005605	Mem_R5	0.017166	Unmodified	_RFKGEFSFRTLQVDGSENLYFQ_	0	0	0	3	890.44	3	890.11	2667.31	38249.1	0.29246	0.00026032	46.936	1.9849	2	5	36.246	2280500
11735	RFKGEFSFRTLQVDGSENLYFQ	22	QEplus005605	Mem_R5	0.046164	Unmodified	_RFKGEFSFRTLQVDGSENLYFQ_	0	0	0	3	890.44	3	890.11	2667.31	39703.4	-0.48559	-0.00043223	49.053	1.5135	3	2	21.37	1853800
11736	RFKGEFSFRTLQVDGSENLYFQ	22	QEplus005605	Mem_R5	0.046401	Unmodified	_RFKGEFSFRTLQVDGSENLYFQ_	0	0	0	3	890.11	3	890.11	2667.31	n. def.	n. def.	n. def.	49.529	1		1	24.548
11737	RFKGEFSFRTLQVDGSENLYFQ	22	QEplus005607	Cyt_R5	0.049298	Unmodified	_RFKGEFSFRTLQVDGSENLYFQ_	0	0	0	3	890.78	3	890.11	2667.31	36288.3	-2.3945	-0.0021314	49.291	0.15304	2	1	20.075	1611700
11759	RMEIGPSSGR	10	QEplus005427	Cyt_R1	0.0003751	Unmodified	_RMEIGPSSGR_	0	0	0	1	545.28	2	545.277	1088.54	47798.3	1.4916	0.00081333	28.63	0.498	4	1	74.6	2757400
11760	RMEIGPSSGRLPPFSNVHSLQTSANPTQIK	30	QEplus005425	Mem_R1	0.0044406	Oxidation (M)	_RM(ox)EIGPSSGRLPPFSNVHSLQTSANPTQIK_	0	0	1	2	817.43	4	817.174	3264.67	39159.2	-0.21693	-0.00017727	35.673	0.74755	6	1	43.256	7651800
11761	RMEIGPSSGRLPPFSNVHSLQTSANPTQIK	30	QEplus005425	Mem_R1	2.8968e-10	Unmodified	_RMEIGPSSGRLPPFSNVHSLQTSANPTQIK_	0	0	0	2	813.68	4	813.175	3248.67	38555.9	1.9996	0.001626	36.723	0.78374	6	2	101.3	11893000
11762	RMEIGPSSGRLPPFSNVHSLQTSANPTQIK	30	QEplus005425	Mem_R1	7.9982e-06	Unmodified	_RMEIGPSSGRLPPFSNVHSLQTSANPTQIK_	0	0	0	2	1084.24	3	1083.9	3248.67	33538.9	1.5569	0.0016875	36.737	0.64102	6	2	70.213	5014900
11763	RMEIGPSSGRLPPFSNVHSLQTSANPTQIK	30	QEplus005425	Mem_R1	0.0080621	Unmodified	_RMEIGPSSGRLPPFSNVHSLQTSANPTQIK_	0	0	0	2	651.15	5	650.742	3248.67	43995	1.6015	0.0010421	36.657	0.53426	6	1	32.495	3096200
11764	RMEIGPSSGRLPPFSNVHSLQTSANPTQIK	30	QEplus005427	Cyt_R1	0.038458	Unmodified	_RMEIGPSSGRLPPFSNVHSLQTSANPTQIK_	0	0	0	2	814.07	4	813.175	3248.67	39160	0.70969	0.00057711	36.753	0.78004	7	1	25.645	6138400
11884	RVFIAMNR	8	QEplus005525	Mem_R4	0.0032162	Unmodified	_RVFIAMNR_	0	0	0	1	503.78	2	503.784	1005.55	50420.8	0.4468	0.00022509	32.174	0.35427	3	1	60.76	1580000
11885	RVFIAMNR	8	QEplus005605	Mem_R5	0.018246	Unmodified	_RVFIAMNR_	0	0	0	1	503.78	2	503.784	1005.55	48807.1	-0.18757	-9.4496e-05	32.458	0.35455	3	1	41.188	685130
12067	SEEAIQAYHR	10	QEplus005425	Mem_R1	2.084e-16	Unmodified	_SEEAIQAYHR_	0	0	0	0	602.29	2	602.291	1202.57	45317.5	-0.12095	-7.2848e-05	28.829	1.8604	6	3	183.26	165330000
12068	SEEAIQAYHR	10	QEplus005425	Mem_R1	4.6888e-06	Unmodified	_SEEAIQAYHR_	0	0	0	0	401.86	3	401.863	1202.57	54981.8	0.2717	0.00010919	28.829	0.72221	5	1	101.11	17609000
12069	SEEAIQAYHR	10	QEplus005427	Cyt_R1	3.9755e-31	Unmodified	_SEEAIQAYHR_	0	0	0	0	602.29	2	602.291	1202.57	44455.9	0.3325	0.00020026	28.887	2.0199	5	6	225.4	166590000
12070	SEEAIQAYHR	10	QEplus005427	Cyt_R1	1.2759e-07	Unmodified	_SEEAIQAYHR_	0	0	0	0	401.86	3	401.863	1202.57	55031.9	-0.16267	-6.5372e-05	28.887	0.56446	4	1	114.84	18424000
12071	SEEAIQAYHR	10	QEplus005525	Mem_R4	1.5274e-40	Unmodified	_SEEAIQAYHR_	0	0	0	0	602.29	2	602.291	1202.57	45052.6	-0.34876	-0.00021006	28.443	1.3517	6	2	236.1	91628000
12072	SEEAIQAYHR	10	QEplus005525	Mem_R4	1.2759e-07	Unmodified	_SEEAIQAYHR_	0	0	0	0	401.86	3	401.863	1202.57	54570.1	-0.21742	-8.7374e-05	28.443	0.63982	5	1	114.84	11777000
12073	SEEAIQAYHR	10	QEplus005525	Mem_R4	0.00074701	Unmodified	_SEEAIQAYHR_	0	0	0	0	602.29	2	602.291	1202.57	n. def.	n. def.	n. def.	29.432	1		1	60.973
12074	SEEAIQAYHR	10	QEplus005605	Mem_R5	2.1241e-52	Unmodified	_SEEAIQAYHR_	0	0	0	0	602.29	2	602.291	1202.57	45465.1	0.34202	0.000206	28.856	1.4088	6	3	261.71	40224000
12075	SEEAIQAYHR	10	QEplus005605	Mem_R5	1.088e-05	Unmodified	_SEEAIQAYHR_	0	0	0	0	401.86	3	401.863	1202.57	54959.6	0.045119	1.8132e-05	28.862	0.74589	4	1	90.906	4757900
12076	SEEAIQAYHR	10	QEplus005607	Cyt_R5	8.3857e-11	Unmodified	_SEEAIQAYHR_	0	0	0	0	602.29	2	602.291	1202.57	44707.7	0.44732	0.00026942	29.021	1.327	5	1	157.33	43172000
12077	SEEAIQAYHR	10	QEplus005607	Cyt_R5	9.4887e-07	Unmodified	_SEEAIQAYHR_	0	0	0	0	602.29	2	602.291	1202.57	n. def.	n. def.	n. def.	29.686	1		1	96.711
12078	SEEAIQAYHR	10	QEplus005607	Cyt_R5	9.4887e-07	Unmodified	_SEEAIQAYHR_	0	0	0	0	602.29	2	602.291	1202.57	n. def.	n. def.	n. def.	29.892	1		1	96.711
12079	SEEAIQAYHR	10	QEplus005607	Cyt_R5	0.00038567	Unmodified	_SEEAIQAYHR_	0	0	0	0	602.29	2	602.291	1202.57	n. def.	n. def.	n. def.	29.932	1		1	71.223
12080	SEEAIQAYHR	10	QEplus005425	Mem_R1	0.0010748	Phospho (STY)	_S(ph)EEAIQAYHR_	1	0	0	0	642.28	2	642.274	1282.53	45395.6	1.0342	0.00066422	30.836	0.28516	3	1	72.2	1002100
12081	SEEAIQAYHR	10	QEplus005427	Cyt_R1	7.6885e-07	Phospho (STY)	_S(ph)EEAIQAYHR_	1	0	0	0	642.27	2	642.274	1282.53	44543	-0.38748	-0.00024887	30.993	0.35442	4	1	125.23	3611000
12082	SEEAIQAYHR	10	QEplus005525	Mem_R4	1.1895e-05	Phospho (STY)	_S(ph)EEAIQAYHR_	1	0	0	0	642.27	2	642.274	1282.53	44198.9	-0.023651	-1.5191e-05	30.522	0.46245	3	1	113.44	2446300
12083	SEEAIQAYHR	10	QEplus005527	Cyt_R4	0.00012249	Phospho (STY)	_S(ph)EEAIQAYHR_	1	0	0	0	642.27	2	642.274	1282.53	44252.9	0.3558	0.00022852	30.593	0.43805	4	1	93.096	1291900
12084	SEEAIQAYHR	10	QEplus005605	Mem_R5	0.0003156	Phospho (STY)	_S(ph)EEAIQAYHR_	1	0	0	0	642.27	2	642.274	1282.53	44211.2	-0.38743	-0.00024884	30.921	0.34266	3	1	83.397	1434300
12085	SEEAIQAYHR	10	QEplus005607	Cyt_R5	2.2645e-06	Phospho (STY)	_S(ph)EEAIQAYHR_	1	0	0	0	642.28	2	642.274	1282.53	44201.1	0.12254	7.8705e-05	31.058	0.35519	2	1	118.28	2717100
12086	SEEAIQAYHRALQLKPSFVR	20	QEplus005425	Mem_R1	1.2597e-05	Unmodified	_SEEAIQAYHRALQLKPSFVR_	0	0	0	2	781.76	3	781.757	2342.25	40191.2	0.50287	0.00039312	36.982	0.28501	3	1	83.849	972000
12087	SEEAIQAYHRALQLKPSFVR	20	QEplus005425	Mem_R1	0.051897	Unmodified	_SEEAIQAYHRALQLKPSFVR_	0	0	0	2	586.65	4	586.57	2342.25	47115.5	0.18271	0.00010717	36.961	0.21381	3	1	11.646	1168600
12570	SKEGVNEQEQQPWTDQFEK	19	QEplus005425	Mem_R1	3.8714e-43	Unmodified	_SKEGVNEQEQQPWTDQFEK_	0	0	0	1	770.02	3	769.689	2306.05	39637.3	-0.2592	-0.0001995	34.753	1.7099	8	2	174.87	169990000
12571	SKEGVNEQEQQPWTDQFEK	19	QEplus005425	Mem_R1	7.4586e-155	Unmodified	_SKEGVNEQEQQPWTDQFEK_	0	0	0	1	1154.53	2	1154.03	2306.05	32259.1	-0.08887	-0.00010256	34.751	0.64088	6	1	402.46	21413000
12572	SKEGVNEQEQQPWTDQFEK	19	QEplus005427	Cyt_R1	1.4961e-43	Unmodified	_SKEGVNEQEQQPWTDQFEK_	0	0	0	1	770.02	3	769.689	2306.05	39284.2	-0.36761	-0.00028295	34.868	1.6672	7	2	183.71	272720000
12573	SKEGVNEQEQQPWTDQFEK	19	QEplus005427	Cyt_R1	0	Unmodified	_SKEGVNEQEQQPWTDQFEK_	0	0	0	1	1154.53	2	1154.03	2306.05	32799	0.073146	8.4413e-05	34.868	0.88859	6	1	560.57	73815000
12574	SKEGVNEQEQQPWTDQFEK	19	QEplus005525	Mem_R4	5.037e-25	Unmodified	_SKEGVNEQEQQPWTDQFEK_	0	0	0	1	770.02	3	769.689	2306.05	39406.6	-0.40082	-0.00030851	34.554	2.167	9	3	154.49	639840000
12575	SKEGVNEQEQQPWTDQFEK	19	QEplus005525	Mem_R4	1.0711e-225	Unmodified	_SKEGVNEQEQQPWTDQFEK_	0	0	0	1	1154.53	2	1154.03	2306.05	32799.4	-0.34453	-0.0003976	34.554	1.28	7	2	451.94	143870000
12576	SKEGVNEQEQQPWTDQFEK	19	QEplus005527	Cyt_R4	3.8714e-43	Unmodified	_SKEGVNEQEQQPWTDQFEK_	0	0	0	1	770.02	3	769.689	2306.05	40033.9	-0.24482	-0.00018843	34.733	3.7092	6	4	174.87	43259000
12577	SKEGVNEQEQQPWTDQFEK	19	QEplus005527	Cyt_R4	2.4082e-114	Unmodified	_SKEGVNEQEQQPWTDQFEK_	0	0	0	1	1154.53	2	1154.03	2306.05	32982.2	-0.30785	-0.00035527	34.738	2.8473	6	5	342.36	8843600
12578	SKEGVNEQEQQPWTDQFEK	19	QEplus005527	Cyt_R4	0.024036	Unmodified	_SKEGVNEQEQQPWTDQFEK_	0	0	0	1	1154.03	2	1154.03	2306.05	n. def.	n. def.	n. def.	37.231	1		1	50.843
12579	SKEGVNEQEQQPWTDQFEK	19	QEplus005605	Mem_R5	3.8464e-18	Unmodified	_SKEGVNEQEQQPWTDQFEK_	0	0	0	1	770.02	3	769.689	2306.05	39439.8	-0.029706	-2.2864e-05	34.861	2.4245	8	3	133.29	464420000
12580	SKEGVNEQEQQPWTDQFEK	19	QEplus005605	Mem_R5	4.8449e-154	Unmodified	_SKEGVNEQEQQPWTDQFEK_	0	0	0	1	1154.03	2	1154.03	2306.05	32719.1	-0.5837	-0.0006736	34.861	1.3209	7	2	398.77	94377000
12581	SKEGVNEQEQQPWTDQFEK	19	QEplus005607	Cyt_R5	5.0601e-25	Unmodified	_SKEGVNEQEQQPWTDQFEK_	0	0	0	1	770.02	3	769.689	2306.05	39687.9	-0.36825	-0.00028344	35.298	2.6705	8	4	159.18	468810000
12582	SKEGVNEQEQQPWTDQFEK	19	QEplus005607	Cyt_R5	8.0106e-200	Unmodified	_SKEGVNEQEQQPWTDQFEK_	0	0	0	1	1154.53	2	1154.03	2306.05	32536.2	-0.40017	-0.00046181	35.301	1.4919	7	2	436.26	120320000
12583	SKEGVNEQEQQPWTDQFEK	19	QEplus005425	Mem_R1	6.0629e-06	Phospho (STY)	_S(ph)KEGVNEQEQQPWTDQFEK_	1	0	0	1	796.68	3	796.344	2386.01	39856.7	-0.21475	-0.00017102	37.388	0.63996	6	1	92.147	9364500
12584	SKEGVNEQEQQPWTDQFEK	19	QEplus005425	Mem_R1	4.6275e-24	Phospho (STY)	_S(ph)KEGVNEQEQQPWTDQFEK_	1	0	0	1	1195.02	2	1194.01	2386.01	33053.9	-0.29798	-0.00035579	37.401	0.31974	4	1	199.41	1949200
12585	SKEGVNEQEQQPWTDQFEK	19	QEplus005525	Mem_R4	9.3727e-10	Phospho (STY)	_S(ph)KEGVNEQEQQPWTDQFEK_	1	0	0	1	796.68	3	796.344	2386.01	39217.7	0.18512	0.00014742	37.219	1.0642	7	2	121.38	86926000
12586	SKEGVNEQEQQPWTDQFEK	19	QEplus005525	Mem_R4	2.8541e-54	Phospho (STY)	_S(ph)KEGVNEQEQQPWTDQFEK_	1	0	0	1	1194.52	2	1194.01	2386.01	32419.6	0.28003	0.00033436	37.213	0.63834	6	1	265.29	27635000
12587	SKEGVNEQEQQPWTDQFEK	19	QEplus005527	Cyt_R4	0.014399	Phospho (STY)	_S(ph)KEGVNEQEQQPWTDQFEK_	1	0	0	1	796.68	3	796.344	2386.01	39409.4	-0.78421	-0.0006245	37.497	0.61311	4	1	40.094	3022600
12588	SKEGVNEQEQQPWTDQFEK	19	QEplus005527	Cyt_R4	7.3682e-07	Phospho (STY)	_S(ph)KEGVNEQEQQPWTDQFEK_	1	0	0	1	1194.51	2	1194.01	2386.01	32613.7	-0.63674	-0.00076028	37.443	0.35	3	1	109.87	997540
12589	SKEGVNEQEQQPWTDQFEK	19	QEplus005605	Mem_R5	8.5527e-10	Phospho (STY)	_S(ph)KEGVNEQEQQPWTDQFEK_	1	0	0	1	796.68	3	796.344	2386.01	39759.4	-0.013371	-1.0648e-05	37.557	1.5291	7	1	123.07	35212000
12590	SKEGVNEQEQQPWTDQFEK	19	QEplus005605	Mem_R5	1.3387e-96	Phospho (STY)	_S(ph)KEGVNEQEQQPWTDQFEK_	1	0	0	1	1194.52	2	1194.01	2386.01	32490.1	0.070199	8.3819e-05	37.547	0.6754	5	1	327.42	10077000
12591	SKEGVNEQEQQPWTDQFEK	19	QEplus005607	Cyt_R5	1.8503e-07	Phospho (STY)	_S(ph)KEGVNEQEQQPWTDQFEK_	1	0	0	1	797.01	3	796.344	2386.01	40137.4	0.2617	0.00020841	37.75	0.49667	5	1	100.04	7365200
12592	SKEGVNEQEQQPWTDQFEK	19	QEplus005607	Cyt_R5	4.631e-24	Phospho (STY)	_S(ph)KEGVNEQEQQPWTDQFEK_	1	0	0	1	1194.01	2	1194.01	2386.01	32383	0.93165	0.0011124	37.76	0.35543	4	2	199.41	2160500
12593	SKEGVNEQEQQPWTDQFEKLEK	22	QEplus005425	Mem_R1	0.0016677	Unmodified	_SKEGVNEQEQQPWTDQFEKLEK_	0	0	0	2	894.76	3	893.096	2676.27	36703.2	-1.2993	-0.0011604	34.95	0.7841	6	1	51.827	10595000
12594	SKEGVNEQEQQPWTDQFEKLEK	22	QEplus005425	Mem_R1	5.2903e-47	Unmodified	_SKEGVNEQEQQPWTDQFEKLEK_	0	0	0	2	893.43	3	893.096	2676.27	36588.3	-0.74752	-0.00066761	36.391	1.53	8	3	237.6	193520000
12595	SKEGVNEQEQQPWTDQFEKLEK	22	QEplus005425	Mem_R1	1.9941e-17	Unmodified	_SKEGVNEQEQQPWTDQFEKLEK_	0	0	0	2	670.33	4	670.074	2676.27	41882.5	-0.33402	-0.00022382	36.392	1.3522	9	2	157.02	122700000
12596	SKEGVNEQEQQPWTDQFEKLEK	22	QEplus005425	Mem_R1	9.6742e-86	Unmodified	_SKEGVNEQEQQPWTDQFEKLEK_	0	0	0	2	1339.14	2	1339.14	2676.27	30367.5	-0.5341	-0.00071523	36.384	0.67585	5	1	378.57	11674000
12597	SKEGVNEQEQQPWTDQFEKLEK	22	QEplus005427	Cyt_R1	2.3249e-06	Unmodified	_SKEGVNEQEQQPWTDQFEKLEK_	0	0	0	2	893.43	3	893.096	2676.27	36826.9	-0.20416	-0.00018233	36.464	1.1338	8	3	93.633	212890000
12598	SKEGVNEQEQQPWTDQFEKLEK	22	QEplus005427	Cyt_R1	1.4609e-08	Unmodified	_SKEGVNEQEQQPWTDQFEKLEK_	0	0	0	2	670.32	4	670.074	2676.27	42321.5	-0.007284	-4.8809e-06	36.464	1.3461	8	1	109.61	120740000
12599	SKEGVNEQEQQPWTDQFEKLEK	22	QEplus005427	Cyt_R1	4.0997e-138	Unmodified	_SKEGVNEQEQQPWTDQFEKLEK_	0	0	0	2	1339.65	2	1339.14	2676.27	30170.2	0.22446	0.00030059	36.464	0.49561	6	1	467.01	15531000
12600	SKEGVNEQEQQPWTDQFEKLEK	22	QEplus005525	Mem_R4	8.9438e-14	Unmodified	_SKEGVNEQEQQPWTDQFEKLEK_	0	0	0	2	670.32	4	670.074	2676.27	42288.7	-0.0011956	-8.0111e-07	36.305	1.064	8	1	139.95	51577000
12601	SKEGVNEQEQQPWTDQFEKLEK	22	QEplus005525	Mem_R4	1.9786e-48	Unmodified	_SKEGVNEQEQQPWTDQFEKLEK_	0	0	0	2	1339.64	2	1339.14	2676.27	30426.5	-0.11537	-0.0001545	36.323	0.35517	5	1	313.51	5520500
12602	SKEGVNEQEQQPWTDQFEKLEK	22	QEplus005525	Mem_R4	1.0419e-28	Unmodified	_SKEGVNEQEQQPWTDQFEKLEK_	0	0	0	2	893.43	3	893.096	2676.27	37135.2	-0.32823	-0.00029314	36.304	1.1709	8	1	196.1	86005000
12603	SKEGVNEQEQQPWTDQFEKLEK	22	QEplus005527	Cyt_R4	2.1174e-05	Unmodified	_SKEGVNEQEQQPWTDQFEKLEK_	0	0	0	2	893.43	3	893.096	2676.27	36846.9	2.5441	0.0022721	36.654	1.0671	5	3	74.859	2368000
12604	SKEGVNEQEQQPWTDQFEKLEK	22	QEplus005527	Cyt_R4	0.017732	Unmodified	_SKEGVNEQEQQPWTDQFEKLEK_	0	0	0	2	893.1	3	893.096	2676.27	36188.1	1.781	0.0015906	38.271	0.9247	3	1	31.819	1749600
12605	SKEGVNEQEQQPWTDQFEKLEK	22	QEplus005527	Cyt_R4	0.052437	Unmodified	_SKEGVNEQEQQPWTDQFEKLEK_	0	0	0	2	894.06	3	893.096	2676.27	36283.6	3.0978	0.0027666	37.782	0.27793	2	1	20.199	1087300
12606	SKEGVNEQEQQPWTDQFEKLEK	22	QEplus005605	Mem_R5	2.2596e-06	Unmodified	_SKEGVNEQEQQPWTDQFEKLEK_	0	0	0	2	893.43	3	893.096	2676.27	36677.8	-0.018196	-1.6251e-05	36.656	0.99685	7	2	93.729	26998000
12607	SKEGVNEQEQQPWTDQFEKLEK	22	QEplus005605	Mem_R5	0.03907	Unmodified	_SKEGVNEQEQQPWTDQFEKLEK_	0	0	0	2	670.32	4	670.074	2676.27	41917.8	-0.038989	-2.6126e-05	36.649	1.0324	6	1	20.24	16723000
12608	SKEGVNEQEQQPWTDQFEKLEK	22	QEplus005605	Mem_R5	9.8538e-47	Unmodified	_SKEGVNEQEQQPWTDQFEKLEK_	0	0	0	2	1339.64	2	1339.14	2676.27	30476.5	-0.69172	-0.00092631	36.732	0.49841	5	2	280.25	1660600
12609	SKEGVNEQEQQPWTDQFEKLEK	22	QEplus005607	Cyt_R5	6.5149e-09	Unmodified	_SKEGVNEQEQQPWTDQFEKLEK_	0	0	0	2	893.43	3	893.096	2676.27	36782.7	1.3641	0.0012183	37.513	1.3887	6	3	114.88	18242000
12610	SKEGVNEQEQQPWTDQFEKLEK	22	QEplus005607	Cyt_R5	0.052049	Unmodified	_SKEGVNEQEQQPWTDQFEKLEK_	0	0	0	2	670.83	4	670.074	2676.27	42360.6	-0.042705	-2.8616e-05	37.492	1.2469	4	1	14.483	9431000
12611	SKEGVNEQEQQPWTDQFEKLEK	22	QEplus005425	Mem_R1	1.9176e-12	Phospho (STY)	_S(ph)KEGVNEQEQQPWTDQFEKLEK_	1	0	0	2	920.09	3	919.752	2756.23	36503.2	-0.33078	-0.00030423	38.504	0.81797	6	1	133.4	21277000
12612	SKEGVNEQEQQPWTDQFEKLEK	22	QEplus005425	Mem_R1	0.013125	Phospho (STY)	_S(ph)KEGVNEQEQQPWTDQFEKLEK_	1	0	0	2	1379.63	2	1379.12	2756.23	35370.2	2.0829	0.0028725	38.527	0.17842	2	1	47.397	813150
12613	SKEGVNEQEQQPWTDQFEKLEK	22	QEplus005427	Cyt_R1	1.194e-05	Phospho (STY)	_S(ph)KEGVNEQEQQPWTDQFEKLEK_	1	0	0	2	920.08	3	919.752	2756.23	33971.8	-1.6992	-0.0015628	38.586	0.31867	4	1	89.186	2679300
12614	SKEGVNEQEQQPWTDQFEKLEK	22	QEplus005525	Mem_R4	2.8995e-12	Phospho (STY)	_S(ph)KEGVNEQEQQPWTDQFEKLEK_	1	0	0	2	920.09	3	919.752	2756.23	35797.4	-0.98228	-0.00090346	38.352	0.49707	5	1	129.64	23208000
12615	SKEGVNEQEQQPWTDQFEKLEK	22	QEplus005605	Mem_R5	1.9025e-05	Phospho (STY)	_S(ph)KEGVNEQEQQPWTDQFEKLEK_	1	0	0	2	920.08	3	919.752	2756.23	35291.5	-2.3574	-0.0021682	38.692	0.39191	4	1	84.515	3584900
12616	SKEGVNEQEQQPWTDQFEKLEKEVSENLDINDEIEK	36	QEplus005425	Mem_R1	0.050901	Unmodified	_SKEGVNEQEQQPWTDQFEKLEKEVSENLDINDEIEK_	0	0	0	3	862.21	5	861.812	4304.02	37816.9	0.71868	0.00061937	45.683	0.22492	3	1	4.113	902480
12808	SLQFNQK	7	QEplus005425	Mem_R1	0.0071393	Unmodified	_SLQFNQK_	0	0	0	0	432.73	2	432.732	863.45	53496.5	0.5123	0.00022169	30.311	1.38	5	1	75.311	57758000
12809	SLQFNQK	7	QEplus005427	Cyt_R1	0.0042814	Unmodified	_SLQFNQK_	0	0	0	0	432.73	2	432.732	863.45	54140.7	1.0429	0.00045131	30.406	0.9214	4	1	88.734	23623000
12810	SLQFNQK	7	QEplus005525	Mem_R4	0.0065779	Unmodified	_SLQFNQK_	0	0	0	0	432.73	2	432.732	863.45	53004.5	0.86191	0.00037298	30.005	1.0307	5	1	71.378	36903000
12811	SLQFNQK	7	QEplus005605	Mem_R5	0.0071393	Unmodified	_SLQFNQK_	0	0	0	0	432.73	2	432.732	863.45	53958.6	0.72217	0.0003125	30.409	0.72579	4	1	75.311	9176500
12812	SLQFNQK	7	QEplus005607	Cyt_R5	0.0066801	Unmodified	_SLQFNQK_	0	0	0	0	432.73	2	432.732	863.45	54032.7	0.54539	0.00023601	30.504	0.95908	4	1	72.021	8103800
12813	SLQFNQK	7	QEplus005425	Mem_R1	0.0095167	Phospho (STY)	_S(ph)LQFNQK_	1	0	0	0	472.72	2	472.716	943.416	52953.8	0.42031	0.00019869	33.784	0.57085	3	1	51.346	1927200
12814	SLQFNQK	7	QEplus005525	Mem_R4	0.011334	Phospho (STY)	_S(ph)LQFNQK_	1	0	0	0	472.71	2	472.716	943.416	50482.4	0.24819	0.00011732	33.487	0.67641	3	1	69.716	5321200
12815	SLQFNQKNNGR	11	QEplus005525	Mem_R4	1.1006e-09	Unmodified	_SLQFNQKNNGR_	0	0	0	1	653.34	2	653.337	1304.66	43428.4	0.52512	0.00034308	27.659	0.53484	3	1	148.96	8615600
12816	SLQFNQKNNGR	11	QEplus005607	Cyt_R5	0.002705	Unmodified	_SLQFNQKNNGR_	0	0	0	1	654.83	2	653.337	1304.66	44395	-0.097383	-6.3624e-05	28.189	0.36431	3	1	60.045	1635700
13756	TIDCFESALR	10	QEplus005425	Mem_R1	0.0023617	Unmodified	_TIDCFESALR_	0	0	0	0	606.29	2	606.29	1210.57	46791.5	0.11857	7.1886e-05	37.978	0.74788	3	1	56.563	1134700
13757	TIDCFESALR	10	QEplus005427	Cyt_R1	0.008383	Unmodified	_TIDCFESALR_	0	0	0	0	606.29	2	606.29	1210.57	45712.8	1.8047	0.0010942	38.045	0.4247	4	1	48.423	2702200
13758	TIDCFESALR	10	QEplus005525	Mem_R4	1.1773e-05	Unmodified	_TIDCFESALR_	0	0	0	0	606.29	2	606.29	1210.57	45762.5	1.0313	0.0006253	37.856	1.0657	4	1	108.81	7507100
13759	TIDCFESALR	10	QEplus005527	Cyt_R4	0.00022531	Unmodified	_TIDCFESALR_	0	0	0	0	606.29	2	606.29	1210.57	43273.5	1.2132	0.00073557	38.063	0.92472	4	1	78.934	1865800
13760	TIDCFESALR	10	QEplus005605	Mem_R5	0.00025714	Unmodified	_TIDCFESALR_	0	0	0	0	606.29	2	606.29	1210.57	45278.7	1.2322	0.00074705	38.163	1.1025	3	1	76.064	2948800
13761	TIDCFESALR	10	QEplus005607	Cyt_R5	6.7323e-05	Unmodified	_TIDCFESALR_	0	0	0	0	606.79	2	606.29	1210.57	45111.8	0.90734	0.00055011	38.399	0.78354	4	1	93.178	3769500
13834	TLAISYINEGYDMSAFTMLDK	21	QEplus005425	Mem_R1	6.4738e-09	Unmodified	_TLAISYINEGYDMSAFTMLDK_	0	0	0	0	1193.07	2	1192.06	2382.11	31897.1	0.44032	0.00052489	48.788	0.31084	4	2	115.82	932570
13835	TLAISYINEGYDMSAFTMLDK	21	QEplus005427	Cyt_R1	1.5714e-36	Unmodified	_TLAISYINEGYDMSAFTMLDK_	0	0	0	0	1192.06	2	1192.06	2382.11	n. def.	n. def.	n. def.	48.917	1		1	174.83
13836	TLAISYINEGYDMSAFTMLDK	21	QEplus005525	Mem_R4	6.262e-22	Unmodified	_TLAISYINEGYDMSAFTMLDK_	0	0	0	0	1192.57	2	1192.06	2382.11	31885.6	-1.6325	-0.001946	48.874	0.9298	6	1	174.62	10493000
13837	TLAISYINEGYDMSAFTMLDK	21	QEplus005527	Cyt_R4	6.0559e-17	Unmodified	_TLAISYINEGYDMSAFTMLDK_	0	0	0	0	1193.06	2	1192.06	2382.11	31403.6	1.0711	0.0012768	49.3	0.64404	5	3	151.9	2130400
13838	TLAISYINEGYDMSAFTMLDK	21	QEplus005605	Mem_R5	1.8338e-22	Unmodified	_TLAISYINEGYDMSAFTMLDK_	0	0	0	0	1192.57	2	1192.06	2382.11	31939.1	-1.0192	-0.0012149	49.185	0.95634	6	1	181.58	23885000
13839	TLAISYINEGYDMSAFTMLDK	21	QEplus005605	Mem_R5	1.3311e-08	Unmodified	_TLAISYINEGYDMSAFTMLDK_	0	0	0	0	1192.07	2	1192.06	2382.11	n. def.	n. def.	n. def.	49.86	1		1	96.414
13840	TLAISYINEGYDMSAFTMLDK	21	QEplus005607	Cyt_R5	5.7839e-37	Unmodified	_TLAISYINEGYDMSAFTMLDK_	0	0	0	0	1192.06	2	1192.06	2382.11	32168.2	-0.66926	-0.0007978	49.466	1.0557	6	1	220.21	27452000
13841	TLAISYINEGYDMSAFTMLDK	21	QEplus005605	Mem_R5	3.0246e-08	Oxidation (M)	_TLAISYINEGYDM(ox)SAFTMLDK_	0	0	1	0	1200.06	2	1200.06	2398.11	31613.2	-1.4738	-0.0017686	49.179	0.26325	4	2	105.46	1865800
13842	TLAISYINEGYDMSAFTMLDK	21	QEplus005607	Cyt_R5	2.2095e-08	Oxidation (M)	_TLAISYINEGYDMSAFTM(ox)LDK_	0	0	1	0	1200.57	2	1200.06	2398.11	30137	0.85689	0.0010283	47.842	0.42976	3	2	109.07	3190000
13843	TLAISYINEGYDMSAFTMLDK	21	QEplus005607	Cyt_R5	3.492e-08	Oxidation (M)	_TLAISYINEGYDM(ox)SAFTMLDK_	0	0	1	0	1200.56	2	1200.06	2398.11	33361	2.4115	0.0028939	49.503	0.25002	2	1	103.39	1779300
13844	TLAISYINEGYDMSAFTMLDKWAETK	26	QEplus005525	Mem_R4	0.0093489	Unmodified	_TLAISYINEGYDMSAFTMLDKWAETK_	0	0	0	1	1000.15	3	1000.15	2997.41	34727	0.65705	0.00065715	49.206	0.53868	6	1	34.715	2961900
13845	TLAISYINEGYDMSAFTMLDKWAETK	26	QEplus005605	Mem_R5	1.8733e-09	Unmodified	_TLAISYINEGYDMSAFTMLDKWAETK_	0	0	0	1	1000.48	3	1000.15	2997.41	35222.1	-0.1278	-0.00012782	49.465	0.79695	7	1	88.517	18793000
13846	TLAISYINEGYDMSAFTMLDKWAETK	26	QEplus005605	Mem_R5	1.1371e-13	Unmodified	_TLAISYINEGYDMSAFTMLDKWAETK_	0	0	0	1	1500.21	2	1499.71	2997.41	28842.5	1.1487	0.0017227	49.474	0.20754	3	2	136.2	1545300
13847	TLAISYINEGYDMSAFTMLDKWAETK	26	QEplus005607	Cyt_R5	1.403e-13	Unmodified	_TLAISYINEGYDMSAFTMLDKWAETK_	0	0	0	1	1000.48	3	1000.15	2997.41	34814.2	-0.69374	-0.00069384	49.932	0.99695	7	1	104.3	10657000
13848	TLAISYINEGYDMSAFTMLDKWAETK	26	QEplus005605	Mem_R5	4.2916e-06	Oxidation (M)	_TLAISYINEGYDM(ox)SAFTMLDKWAETK_	0	0	1	1	1005.81	3	1005.48	3013.41	35460.6	-0.015661	-1.5747e-05	47.864	0.73782	5	2	82.342	4540400
13849	TLAISYINEGYDMSAFTMLDKWAETK	26	QEplus005605	Mem_R5	1.5195e-05	Oxidation (M)	_TLAISYINEGYDMSAFTM(ox)LDKWAETK_	0	0	1	1	1006.48	3	1005.48	3013.41	35415.4	-0.45219	-0.00045467	49.481	0.44324	2	1	78.098	2912200
13850	TLAISYINEGYDMSAFTMLDKWAETK	26	QEplus005607	Cyt_R5	0.0066749	Oxidation (M)	_TLAISYINEGYDMSAFTM(ox)LDKWAETK_	0	0	1	1	1005.47	3	1005.48	3013.41	n. def.	n. def.	n. def.	48.241	1		1	53.844
13851	TLAISYINEGYDMSAFTMLDKWAETKYPEIWSR	33	QEplus005425	Mem_R1	0.039713	Unmodified	_TLAISYINEGYDMSAFTMLDKWAETKYPEIWSR_	0	0	0	2	983.47	4	983.225	3928.87	37480.8	-0.94748	-0.00093158	49.644	0.14816	2	2	13.845	1097200
13852	TLAISYINEGYDMSAFTMLDKWAETKYPEIWSR	33	QEplus005605	Mem_R5	0.0031636	Unmodified	_TLAISYINEGYDMSAFTMLDKWAETKYPEIWSR_	0	0	0	2	983.47	4	983.225	3928.87	35718.1	-0.22342	-0.00021967	50.274	0.73041	6	2	43.579	3137300
13887	TLQVDGSENLYFQ	13	QEplus005425	Mem_R1	2.1218e-05	Unmodified	_TLQVDGSENLYFQ_	0	0	0	0	757.36	2	757.362	1512.71	41433.1	-1.8587	-0.0014077	44.797	0.57935	3	1	112.75	4783900
13888	TLQVDGSENLYFQ	13	QEplus005427	Cyt_R1	7.4105e-07	Unmodified	_TLQVDGSENLYFQ_	0	0	0	0	757.36	2	757.362	1512.71	40748.9	-0.53456	-0.00040485	44.848	0.67847	3	1	132.01	4176500
13889	TLQVDGSENLYFQ	13	QEplus005525	Mem_R4	3.9038e-05	Unmodified	_TLQVDGSENLYFQ_	0	0	0	0	757.86	2	757.362	1512.71	40163.6	-1.1258	-0.00085265	44.662	1.4277	5	3	107.11	29231000
13890	TLQVDGSENLYFQ	13	QEplus005605	Mem_R5	1.101e-06	Unmodified	_TLQVDGSENLYFQ_	0	0	0	0	757.86	2	757.362	1512.71	40618.2	-0.37619	-0.00028491	45.052	1.2932	4	1	127.76	13694000
13891	TLQVDGSENLYFQ	13	QEplus005607	Cyt_R5	0.00021939	Unmodified	_TLQVDGSENLYFQ_	0	0	0	0	757.36	2	757.362	1512.71	40875.5	-0.31301	-0.00023706	45.206	0.89294	4	1	80.24	12413000
14332	VFIAMNR	7	QEplus005525	Mem_R4	0.00051043	Unmodified	_VFIAMNR_	0	0	0	0	425.73	2	425.734	849.453	54071.6	-0.33068	-0.00014078	34.589	0.56838	4	1	114.67	11910000
14333	VFIAMNR	7	QEplus005527	Cyt_R4	0.00051043	Unmodified	_VFIAMNR_	0	0	0	0	425.73	2	425.734	849.453	54371.1	-0.45766	-0.00019484	34.626	1.2464	3	1	114.67	2669200
14334	VFIAMNR	7	QEplus005605	Mem_R5	0.0010552	Unmodified	_VFIAMNR_	0	0	0	0	425.73	2	425.734	849.453	52614.5	-0.52957	-0.00022546	34.858	0.71309	3	1	109.88	5042300
14335	VFIAMNR	7	QEplus005607	Cyt_R5	0.0062147	Unmodified	_VFIAMNR_	0	0	0	0	425.73	2	425.734	849.453	53962.9	-0.14578	-6.2066e-05	35.117	0.64021	5	1	69.093	5452200
14336	VFIAMNRDDLLQEVKPGMDLK	21	QEplus005425	Mem_R1	9.2194e-22	Unmodified	_VFIAMNRDDLLQEVKPGMDLK_	0	0	0	2	811.76	3	811.427	2431.26	39056.9	0.22424	0.00018195	40.874	0.27515	5	1	169.85	10446000
14337	VFIAMNRDDLLQEVKPGMDLK	21	QEplus005525	Mem_R4	4.3571e-17	Unmodified	_VFIAMNRDDLLQEVKPGMDLK_	0	0	0	2	811.43	3	811.427	2431.26	38013.3	-0.77272	-0.000627	40.884	0.96077	6	1	154.84	18531000
14338	VFIAMNRDDLLQEVKPGMDLK	21	QEplus005525	Mem_R4	0.00056546	Unmodified	_VFIAMNRDDLLQEVKPGMDLK_	0	0	0	2	609.07	4	608.822	2431.26	45968.5	-1.5682	-0.00095477	40.845	0.67567	5	1	54.658	5102800
14339	VFIAMNRDDLLQEVKPGMDLK	21	QEplus005605	Mem_R5	1.7531e-28	Unmodified	_VFIAMNRDDLLQEVKPGMDLK_	0	0	0	2	812.1	3	811.427	2431.26	38470.1	-1.1922	-0.00096742	41.255	0.60034	6	1	195.03	14101000
14340	VFIAMNRDDLLQEVKPGMDLK	21	QEplus005605	Mem_R5	0.010353	Unmodified	_VFIAMNRDDLLQEVKPGMDLK_	0	0	0	2	609.07	4	608.822	2431.26	44693.6	-2.107	-0.0012828	41.265	0.54319	5	1	41.615	2905300
14341	VFIAMNRDDLLQEVKPGMDLK	21	QEplus005607	Cyt_R5	3.1914e-17	Unmodified	_VFIAMNRDDLLQEVKPGMDLK_	0	0	0	2	811.43	3	811.427	2431.26	38869	-0.21072	-0.00017099	42.072	1.2453	4	3	156.92	4352000
14342	VFIAMNRDDLLQEVKPGMDLK	21	QEplus005607	Cyt_R5	0.039966	Unmodified	_VFIAMNRDDLLQEVKPGMDLK_	0	0	0	2	609.07	4	608.822	2431.26	45651.5	-1.186	-0.00072205	41.974	0.99647	3	1	20.154	1573300
14343	VFIAMNRDDLLQEVKPGMDLK	21	QEplus005605	Mem_R5	0.017992	Oxidation (M)	_VFIAMNRDDLLQEVKPGM(ox)DLK_	0	0	1	2	817.09	3	816.759	2447.26	41691.8	-1.0226	-0.00083521	41.257	0.40092	3	1	43.116	1776800
14344	VFIAMNRDDLLQEVKPGMDLKR	22	QEplus005425	Mem_R1	8.3158e-08	Oxidation (M)	_VFIAM(ox)NRDDLLQEVKPGMDLKR_	0	0	1	3	869.13	3	868.793	2603.36	37976.3	-0.13457	-0.00011691	37.37	0.24902	5	1	99.86	2478700
14345	VFIAMNRDDLLQEVKPGMDLKR	22	QEplus005425	Mem_R1	0.0053593	Oxidation (M)	_VFIAM(ox)NRDDLLQEVKPGMDLKR_	0	0	1	3	652.1	4	651.846	2603.36	43587	-1.7116	-0.0011157	37.381	0.31973	5	1	47.155	4571700
14346	VFIAMNRDDLLQEVKPGMDLKR	22	QEplus005425	Mem_R1	0.00012838	Oxidation (M)	_VFIAM(ox)NRDDLLQEVKPGMDLKR_	0	0	1	3	869.46	3	868.793	2603.36	38193.7	-0.27682	-0.0002405	39.06	0.35413	4	1	73.672	3286200
14347	VFIAMNRDDLLQEVKPGMDLKR	22	QEplus005425	Mem_R1	4.7428e-17	Unmodified	_VFIAMNRDDLLQEVKPGMDLKR_	0	0	0	3	648.35	4	647.848	2587.36	42886.2	-0.56008	-0.00036285	39.06	0.81482	6	1	149.84	37705000
14348	VFIAMNRDDLLQEVKPGMDLKR	22	QEplus005425	Mem_R1	2.665e-29	Unmodified	_VFIAMNRDDLLQEVKPGMDLKR_	0	0	0	3	863.79	3	863.461	2587.36	37929.1	-0.52923	-0.00045697	39.06	0.74392	6	1	204.17	25173000
14349	VFIAMNRDDLLQEVKPGMDLKR	22	QEplus005425	Mem_R1	0.0019007	Unmodified	_VFIAMNRDDLLQEVKPGMDLKR_	0	0	0	3	518.68	5	518.48	2587.36	48026.9	-1.4443	-0.00074882	39.052	0.5665	5	1	51.526	8234900
14350	VFIAMNRDDLLQEVKPGMDLKR	22	QEplus005427	Cyt_R1	2.5628e-22	Unmodified	_VFIAMNRDDLLQEVKPGMDLKR_	0	0	0	3	863.46	3	863.461	2587.36	38097.3	-0.52209	-0.00045081	39.138	0.81499	6	2	179.36	12362000
14351	VFIAMNRDDLLQEVKPGMDLKR	22	QEplus005427	Cyt_R1	2.6868e-08	Unmodified	_VFIAMNRDDLLQEVKPGMDLKR_	0	0	0	3	648.35	4	647.848	2587.36	43675.5	-0.64141	-0.00041554	39.146	0.81499	6	1	102.48	9292100
14352	VFIAMNRDDLLQEVKPGMDLKR	22	QEplus005525	Mem_R4	6.7288e-09	Unmodified	_VFIAMNRDDLLQEVKPGMDLKR_	0	0	0	3	863.79	3	863.461	2587.36	38446.8	-0.50883	-0.00043936	39.041	1.2423	6	1	115.46	6053900
14353	VFIAMNRDDLLQEVKPGMDLKR	22	QEplus005525	Mem_R4	0.00045339	Unmodified	_VFIAMNRDDLLQEVKPGMDLKR_	0	0	0	3	648.35	4	647.848	2587.36	44542	-0.94509	-0.00061228	39.084	1.705	6	2	55.734	6089400
14354	VFIAMNRDDLLQEVKPGMDLKR	22	QEplus005527	Cyt_R4	0.052414	Unmodified	_VFIAMNRDDLLQEVKPGMDLKR_	0	0	0	3	648.33	4	647.848	2587.36	49251.3	-0.8975	-0.00058144	44.96	0.84497	2	1	10.684	923560
14355	VFIAMNRDDLLQEVKPGMDLKR	22	QEplus005605	Mem_R5	0.036321	Unmodified	_VFIAMNRDDLLQEVKPGMDLKR_	0	0	0	3	648.35	4	647.848	2587.36	43696.2	-1.131	-0.00073273	39.704	1.355	6	2	22.375	4463000
14356	VFIAMNRDDLLQEVKPGMDLKR	22	QEplus005605	Mem_R5	1.8735e-12	Unmodified	_VFIAMNRDDLLQEVKPGMDLKR_	0	0	0	3	863.46	3	863.461	2587.36	38484.3	-0.40337	-0.0003483	39.71	1.3194	5	3	127.5	4766300
14586	VNGNIEYAFQSNNEYFNNPNAYK	23	QEplus005425	Mem_R1	9.5598e-73	Unmodified	_VNGNIEYAFQSNNEYFNNPNAYK_	0	0	0	0	1356.11	2	1355.61	2709.21	30203.9	-1.0553	-0.0014306	41.261	0.73671	7	2	366.06	57797000
14587	VNGNIEYAFQSNNEYFNNPNAYK	23	QEplus005425	Mem_R1	3.6732e-17	Unmodified	_VNGNIEYAFQSNNEYFNNPNAYK_	0	0	0	0	904.75	3	904.077	2709.21	37462	-1.1253	-0.0010173	41.262	0.31734	6	2	141.83	33533000
14588	VNGNIEYAFQSNNEYFNNPNAYK	23	QEplus005427	Cyt_R1	4.1636e-38	Unmodified	_VNGNIEYAFQSNNEYFNNPNAYK_	0	0	0	0	1356.11	2	1355.61	2709.21	30102.5	0.071528	9.6965e-05	41.375	0.95982	7	2	293.35	89339000
14589	VNGNIEYAFQSNNEYFNNPNAYK	23	QEplus005427	Cyt_R1	3.7165e-10	Unmodified	_VNGNIEYAFQSNNEYFNNPNAYK_	0	0	0	0	904.41	3	904.077	2709.21	36890.5	0.1222	0.00011048	41.388	0.49757	6	2	118.54	21974000
14590	VNGNIEYAFQSNNEYFNNPNAYK	23	QEplus005525	Mem_R4	1.0638e-28	Unmodified	_VNGNIEYAFQSNNEYFNNPNAYK_	0	0	0	0	1356.11	2	1355.61	2709.21	30148.8	-0.60414	-0.00081897	41.161	1.3545	7	3	240.46	191150000
14591	VNGNIEYAFQSNNEYFNNPNAYK	23	QEplus005525	Mem_R4	1.5635e-09	Unmodified	_VNGNIEYAFQSNNEYFNNPNAYK_	0	0	0	0	904.41	3	904.077	2709.21	36918.2	-0.45189	-0.00040855	41.16	0.64129	7	1	117.48	45224000
14592	VNGNIEYAFQSNNEYFNNPNAYK	23	QEplus005525	Mem_R4	0.051975	Unmodified	_VNGNIEYAFQSNNEYFNNPNAYK_	0	0	0	0	904.41	3	904.077	2709.21	35774.3	-3.2941	-0.0029781	41.695	0.3213	2	1	12.929	1100500
14593	VNGNIEYAFQSNNEYFNNPNAYK	23	QEplus005527	Cyt_R4	1.263e-08	Unmodified	_VNGNIEYAFQSNNEYFNNPNAYK_	0	0	0	0	1356.62	2	1355.61	2709.21	29735.5	0.35204	0.00047723	41.501	1.4953	6	3	142.1	14071000
14594	VNGNIEYAFQSNNEYFNNPNAYK	23	QEplus005527	Cyt_R4	0.0025213	Unmodified	_VNGNIEYAFQSNNEYFNNPNAYK_	0	0	0	0	904.41	3	904.077	2709.21	34933.8	-0.29692	-0.00026844	41.476	1.07	5	1	50.237	3844900
14595	VNGNIEYAFQSNNEYFNNPNAYK	23	QEplus005605	Mem_R5	2.9046e-37	Unmodified	_VNGNIEYAFQSNNEYFNNPNAYK_	0	0	0	0	1356.11	2	1355.61	2709.21	30250.7	-0.31962	-0.00043328	41.537	0.80516	6	1	280.87	45660000
14596	VNGNIEYAFQSNNEYFNNPNAYK	23	QEplus005605	Mem_R5	0.00017734	Unmodified	_VNGNIEYAFQSNNEYFNNPNAYK_	0	0	0	0	905.08	3	904.077	2709.21	37227.5	-0.51501	-0.00046561	41.533	0.48466	5	2	65.16	10213000
14597	VNGNIEYAFQSNNEYFNNPNAYK	23	QEplus005607	Cyt_R5	1.7999e-22	Unmodified	_VNGNIEYAFQSNNEYFNNPNAYK_	0	0	0	0	1356.12	2	1355.61	2709.21	30147.5	-0.14189	-0.00019234	41.782	1.1741	7	2	229.23	50100000
14598	VNGNIEYAFQSNNEYFNNPNAYK	23	QEplus005525	Mem_R4	2.9209e-08	Phospho (STY)	_VNGNIEYAFQS(ph)NNEYFNNPNAYK_	1	0	0	0	1396.1	2	1395.6	2789.18	29793.1	0.48763	0.00068053	44.086	0.21428	4	3	105.19	1902900
14599	VNGNIEYAFQSNNEYFNNPNAYKIGCLLMENGAK	34	QEplus005425	Mem_R1	4.3109e-06	Unmodified	_VNGNIEYAFQSNNEYFNNPNAYKIGCLLMENGAK_	0	0	0	1	1300.27	3	1299.61	3895.79	31186.7	0.87549	0.0011378	45.487	0.61129	8	2	70.833	6943700
14600	VNGNIEYAFQSNNEYFNNPNAYKIGCLLMENGAK	34	QEplus005427	Cyt_R1	8.6363e-16	Unmodified	_VNGNIEYAFQSNNEYFNNPNAYKIGCLLMENGAK_	0	0	0	1	1299.94	3	1299.61	3895.79	31183.6	-0.22544	-0.00029299	45.619	0.50097	5	1	122.81	9795500
14601	VNGNIEYAFQSNNEYFNNPNAYKIGCLLMENGAK	34	QEplus005605	Mem_R5	5.7971e-12	Unmodified	_VNGNIEYAFQSNNEYFNNPNAYKIGCLLMENGAK_	0	0	0	1	1300.61	3	1299.61	3895.79	30286.2	0.57189	0.00074323	45.888	0.37849	4	2	113.7	4954700
14615	VNPNDELMWNR	11	QEplus005425	Mem_R1	0.00084809	Oxidation (M)	_VNPNDELM(ox)WNR_	0	0	1	0	702.85	2	702.322	1402.63	41703.7	-0.45588	-0.00032018	37.738	0.28449	2	1	82.645	1674000
14616	VNPNDELMWNR	11	QEplus005525	Mem_R4	4.3996e-05	Oxidation (M)	_VNPNDELM(ox)WNR_	0	0	1	0	702.32	2	702.322	1402.63	41852.3	-0.061208	-4.2988e-05	35.835	0.85152	4	1	107.69	12127000
14617	VNPNDELMWNR	11	QEplus005525	Mem_R4	7.2395e-05	Oxidation (M)	_VNPNDELM(ox)WNR_	0	0	1	0	702.32	2	702.322	1402.63	40847.9	-0.87601	-0.00061524	37.61	0.42472	4	1	100.09	9275600
14618	VNPNDELMWNR	11	QEplus005527	Cyt_R4	0.014142	Oxidation (M)	_VNPNDELM(ox)WNR_	0	0	1	0	702.32	2	702.322	1402.63	44027.8	-0.47261	-0.00033193	37.801	0.43817	2	1	43.282	1025400
14619	VNPNDELMWNR	11	QEplus005605	Mem_R5	0.0021759	Oxidation (M)	_VNPNDELM(ox)WNR_	0	0	1	0	702.32	2	702.322	1402.63	41029.9	-0.43485	-0.0003054	36.139	0.49824	3	1	53.751	2055900
14620	VNPNDELMWNR	11	QEplus005607	Cyt_R5	0.0021759	Oxidation (M)	_VNPNDELM(ox)WNR_	0	0	1	0	702.32	2	702.322	1402.63	42054.5	0.69957	0.00049133	36.364	0.85496	2	1	53.751	1436000
14621	VNPNDELMWNR	11	QEplus005607	Cyt_R5	0.0006413	Oxidation (M)	_VNPNDELM(ox)WNR_	0	0	1	0	702.32	2	702.322	1402.63	42127.3	-0.42819	-0.00030073	38.141	0.35664	2	2	71.451	1519700
14622	VNPNDELMWNR	11	QEplus005527	Cyt_R4	0.00014376	Unmodified	_VNPNDELMWNR_	0	0	0	0	694.32	2	694.325	1386.64	42032.3	-0.22091	-0.00015338	37.757	1.2233	4	1	90.64	5707900
14623	VNPNDELMWNR	11	QEplus005605	Mem_R5	0.0020489	Unmodified	_VNPNDELMWNR_	0	0	0	0	694.83	2	694.325	1386.64	42290.4	-1.0826	-0.00075167	37.926	0.60444	4	1	53.683	8928100
14624	VNPNDELMWNR	11	QEplus005607	Cyt_R5	3.0169e-05	Unmodified	_VNPNDELMWNR_	0	0	0	0	694.32	2	694.325	1386.64	41834.8	-0.16118	-0.00011191	38.147	0.74687	5	1	110.87	12573000
14625	VNPNDELMWNRLGASLANSNR	21	QEplus005425	Mem_R1	0.0036973	Unmodified	_VNPNDELMWNRLGASLANSNR_	0	0	0	1	791.05	3	791.057	2370.15	39562.2	-1.0153	-0.00080314	41.17	0.34227	4	1	49.66	10687000
14626	VNPNDELMWNRLGASLANSNR	21	QEplus005427	Cyt_R1	2.4495e-08	Unmodified	_VNPNDELMWNRLGASLANSNR_	0	0	0	1	791.39	3	791.057	2370.15	39606.2	0.064264	5.0836e-05	41.249	0.42617	5	1	107.06	14913000
14627	VNPNDELMWNRLGASLANSNRSEEAIQAYHR	31	QEplus005425	Mem_R1	7.1603e-08	Unmodified	_VNPNDELMWNRLGASLANSNRSEEAIQAYHR_	0	0	0	2	890.19	4	889.684	3554.71	37275.2	-0.50938	-0.00045319	39.379	0.81655	7	1	85.745	48779000
14628	VNPNDELMWNRLGASLANSNRSEEAIQAYHR	31	QEplus005425	Mem_R1	0.028213	Unmodified	_VNPNDELMWNRLGASLANSNRSEEAIQAYHR_	0	0	0	2	1186.24	3	1185.91	3554.71	32331.8	-0.64999	-0.00077083	39.379	0.24794	6	1	21.023	9483900
14629	VNPNDELMWNRLGASLANSNRSEEAIQAYHR	31	QEplus005425	Mem_R1	9.5835e-15	Unmodified	_VNPNDELMWNRLGASLANSNRSEEAIQAYHR_	0	0	0	2	712.15	5	711.949	3554.71	41232.9	-0.97828	-0.00069648	39.379	0.38992	5	1	122.66	15493000
14630	VNPNDELMWNRLGASLANSNRSEEAIQAYHR	31	QEplus005427	Cyt_R1	0.045502	Unmodified	_VNPNDELMWNRLGASLANSNRSEEAIQAYHR_	0	0	0	2	712.71	5	711.949	3554.71	42347.2	-2.3145	-0.0016478	39.489	0.53118	4	1	20.734	3653400
14631	VNPNDELMWNRLGASLANSNRSEEAIQAYHR	31	QEplus005525	Mem_R4	0.001405	Unmodified	_VNPNDELMWNRLGASLANSNRSEEAIQAYHR_	0	0	0	2	890.19	4	889.684	3554.71	37598.8	-0.21254	-0.0001891	39.361	1.4204	6	1	49.525	5813000
14632	VNPNDELMWNRLGASLANSNRSEEAIQAYHR	31	QEplus005605	Mem_R5	0.022192	Unmodified	_VNPNDELMWNRLGASLANSNRSEEAIQAYHR_	0	0	0	2	890.43	4	889.684	3554.71	37402	-0.24572	-0.00021861	39.827	0.96324	6	3	23.776	8491700
14633	VNPNDELMWNRLGASLANSNRSEEAIQAYHR	31	QEplus005605	Mem_R5	0.049021	Unmodified	_VNPNDELMWNRLGASLANSNRSEEAIQAYHR_	0	0	0	2	1186.58	3	1185.91	3554.71	32324	0.37948	0.00045003	39.851	0.7483	5	1	10.161	3175000
14634	VNPNDELMWNRLGASLANSNRSEEAIQAYHR	31	QEplus005605	Mem_R5	0.045646	Unmodified	_VNPNDELMWNRLGASLANSNRSEEAIQAYHR_	0	0	0	2	712.15	5	711.949	3554.71	42922.5	-0.65802	-0.00046848	39.914	0.60441	4	1	10.943	1721200
14960	WAETKYPEIWSR	12	QEplus005525	Mem_R4	0.023229	Unmodified	_WAETKYPEIWSR_	0	0	0	1	522.6	3	522.596	1564.77	49180.9	0.059542	3.1116e-05	37.503	0.38914	4	1	32.734	5844000
14961	WAETKYPEIWSR	12	QEplus005525	Mem_R4	0.000215	Unmodified	_WAETKYPEIWSR_	0	0	0	1	783.39	2	783.391	1564.77	39723.5	1.0615	0.00083161	37.538	0.31837	3	1	110.39	3843700
14962	WAETKYPEIWSR	12	QEplus005527	Cyt_R4	0.048004	Unmodified	_WAETKYPEIWSR_	0	0	0	1	522.6	3	522.596	1564.77	49427.2	0.49786	0.00026018	37.822	0.52717	3	1	19.058	1008300
14963	WAETKYPEIWSR	12	QEplus005527	Cyt_R4	0.027884	Unmodified	_WAETKYPEIWSR_	0	0	0	1	522.59	3	522.596	1564.77	49482.3	-0.38764	-0.00020258	39.889	2.6354	3	3	29.689	1088300
14964	WAETKYPEIWSR	12	QEplus005527	Cyt_R4	0.044759	Unmodified	_WAETKYPEIWSR_	0	0	0	1	523.26	3	522.596	1564.77	49454.7	-1.0934	-0.00057141	41.022	0.57608	2	1	26.124	1102800
14965	WAETKYPEIWSR	12	QEplus005527	Cyt_R4	0.02102	Unmodified	_WAETKYPEIWSR_	0	0	0	1	784.39	2	783.391	1564.77	44930.7	-0.21725	-0.00017019	37.946	0.54124	2	1	51.927	490370
14966	WAETKYPEIWSR	12	QEplus005527	Cyt_R4	0.022098	Unmodified	_WAETKYPEIWSR_	0	0	0	1	784.39	2	783.391	1564.77	40644.7	0.10936	8.5671e-05	39.082	0.74681	2	1	54.784	621050
14967	WAETKYPEIWSR	12	QEplus005605	Mem_R5	0.0047358	Unmodified	_WAETKYPEIWSR_	0	0	0	1	522.6	3	522.596	1564.77	48525.9	-0.35672	-0.00018642	37.846	0.88858	4	1	50.222	4226900
14968	WAETKYPEIWSR	12	QEplus005607	Cyt_R5	0.015904	Unmodified	_WAETKYPEIWSR_	0	0	0	1	522.6	3	522.596	1564.77	48881.8	-0.57726	-0.00030168	38.507	1.1743	3	1	39.661	2634600
14969	WAETKYPEIWSR	12	QEplus005607	Cyt_R5	0.00036675	Unmodified	_WAETKYPEIWSR_	0	0	0	1	783.89	2	783.391	1564.77	39355.4	0.7277	0.00057008	38.545	0.88955	2	1	99.568	2413200
15225	YLGGRVNGNIEYAFQSNNEYFNNPNAYK	28	QEplus005425	Mem_R1	4.804e-14	Unmodified	_YLGGRVNGNIEYAFQSNNEYFNNPNAYK_	0	0	0	1	1086.84	3	1086.17	3255.5	33916.9	-0.1052	-0.00011427	40.66	0.57501	6	2	131.32	26243000
15226	YLGGRVNGNIEYAFQSNNEYFNNPNAYK	28	QEplus005427	Cyt_R1	8.6604e-20	Unmodified	_YLGGRVNGNIEYAFQSNNEYFNNPNAYK_	0	0	0	1	1086.51	3	1086.17	3255.5	33657.2	0.012356	1.342e-05	40.769	1.2057	6	2	142.32	22434000
15227	YLGGRVNGNIEYAFQSNNEYFNNPNAYK	28	QEplus005427	Cyt_R1	8.541e-14	Unmodified	_YLGGRVNGNIEYAFQSNNEYFNNPNAYK_	0	0	0	1	1629.27	2	1628.76	3255.5	27108.5	1.713	0.0027901	40.779	0.17761	2	1	171.98	1610900
15228	YLGGRVNGNIEYAFQSNNEYFNNPNAYK	28	QEplus005525	Mem_R4	3.2183e-05	Unmodified	_YLGGRVNGNIEYAFQSNNEYFNNPNAYK_	0	0	0	1	1086.51	3	1086.17	3255.5	33920.1	0.27718	0.00030106	40.839	0.85361	6	2	65.775	14143000
15229	YLGGRVNGNIEYAFQSNNEYFNNPNAYK	28	QEplus005605	Mem_R5	1.2669e-14	Unmodified	_YLGGRVNGNIEYAFQSNNEYFNNPNAYK_	0	0	0	1	1086.51	3	1086.17	3255.5	34148.8	-0.30321	-0.00032934	41.089	1.0495	7	3	138.25	15825000
15230	YLGGRVNGNIEYAFQSNNEYFNNPNAYK	28	QEplus005605	Mem_R5	1.0358e-07	Unmodified	_YLGGRVNGNIEYAFQSNNEYFNNPNAYK_	0	0	0	1	1629.26	2	1628.76	3255.5	n. def.	0.32517	0.00052962	41.088	0.14969	2	1	133.71	793910
15231	YLGGRVNGNIEYAFQSNNEYFNNPNAYK	28	QEplus005607	Cyt_R5	1.2244e-06	Unmodified	_YLGGRVNGNIEYAFQSNNEYFNNPNAYK_	0	0	0	1	1086.84	3	1086.17	3255.5	33843	0.13837	0.0001503	41.565	0.78215	6	1	79.408	7082100
15232	YLGGRVNGNIEYAFQSNNEYFNNPNAYKIGCLLMENGAK	39	QEplus005425	Mem_R1	2.9851e-06	Unmodified	_YLGGRVNGNIEYAFQSNNEYFNNPNAYKIGCLLMENGAK_	0	0	0	2	1111.78	4	1111.53	4442.08	33738.8	-2.1632	-0.0024044	44.541	0.17858	3	1	70.249	4098200
15272	YNLAVSSMNIGCFK	14	QEplus005425	Mem_R1	4.0761e-05	Unmodified	_YNLAVSSMNIGCFK_	0	0	0	0	802.38	2	802.384	1602.75	39158.1	-1.9191	-0.0015399	41.7	0.35618	3	1	96.113	1425400
15273	YNLAVSSMNIGCFK	14	QEplus005525	Mem_R4	5.6924e-08	Unmodified	_YNLAVSSMNIGCFK_	0	0	0	0	802.38	2	802.384	1602.75	38961.2	-0.96399	-0.00077349	41.624	0.6068	4	1	139.15	9720000
15274	YNLAVSSMNIGCFK	14	QEplus005527	Cyt_R4	2.7861e-05	Unmodified	_YNLAVSSMNIGCFK_	0	0	0	0	802.39	2	802.384	1602.75	37792.3	-1.4312	-0.0011483	41.969	0.6786	2	3	100.69	906150
15275	YNLAVSSMNIGCFK	14	QEplus005605	Mem_R5	5.7311e-07	Unmodified	_YNLAVSSMNIGCFK_	0	0	0	0	802.38	2	802.384	1602.75	38475	-0.22395	-0.0001797	41.967	0.71301	5	1	124.67	8576600
15276	YNLAVSSMNIGCFK	14	QEplus005607	Cyt_R5	1.7831e-10	Unmodified	_YNLAVSSMNIGCFK_	0	0	0	0	802.38	2	802.384	1602.75	38262.1	-1.0032	-0.00080491	42.245	0.4264	5	1	154.24	10524000
15277	YNLAVSSMNIGCFK	14	QEplus005525	Mem_R4	0.00097453	Oxidation (M)	_YNLAVSSM(ox)NIGCFK_	0	0	1	0	811.42	2	810.381	1618.75	39175.4	-0.31189	-0.00025275	41.639	0.28485	3	1	56.359	956620
15278	YNLAVSSMNIGCFK	14	QEplus005605	Mem_R5	0.00073215	Oxidation (M)	_YNLAVSSM(ox)NIGCFK_	0	0	1	0	810.39	2	810.381	1618.75	39408.8	1.2115	0.00098177	41.991	0.28519	3	1	62.466	897470
15279	YNLAVSSMNIGCFKEAAGYLLSVLSMHEVNTNNK	34	QEplus005425	Mem_R1	1.0076e-08	Unmodified	_YNLAVSSMNIGCFKEAAGYLLSVLSMHEVNTNNK_	0	0	0	1	944.96	4	944.463	3773.82	36542.2	-0.96182	-0.0009084	50.662	0.37712	7	2	80.418	4537200
15280	YNLAVSSMNIGCFKEAAGYLLSVLSMHEVNTNNK	34	QEplus005425	Mem_R1	0.0011505	Unmodified	_YNLAVSSMNIGCFKEAAGYLLSVLSMHEVNTNNK_	0	0	0	1	1259.62	3	1258.95	3773.82	31637.4	-1.2435	-0.0015655	50.66	0.27978	5	1	49.626	1369200
15281	YNLAVSSMNIGCFKEAAGYLLSVLSMHEVNTNNK	34	QEplus005427	Cyt_R1	0.0058275	Unmodified	_YNLAVSSMNIGCFKEAAGYLLSVLSMHEVNTNNK_	0	0	0	1	944.97	4	944.463	3773.82	37249	0.91177	0.00086113	50.839	0.42392	4	1	33.646	1531700
15282	YNLAVSSMNIGCFKEAAGYLLSVLSMHEVNTNNK	34	QEplus005525	Mem_R4	0.0058275	Unmodified	_YNLAVSSMNIGCFKEAAGYLLSVLSMHEVNTNNK_	0	0	0	1	944.71	4	944.463	3773.82	36464.6	0.72423	0.00068401	50.893	0.42989	7	1	33.646	3415100
15283	YNLAVSSMNIGCFKEAAGYLLSVLSMHEVNTNNK	34	QEplus005525	Mem_R4	1.2469e-08	Unmodified	_YNLAVSSMNIGCFKEAAGYLLSVLSMHEVNTNNK_	0	0	0	1	1259.95	3	1258.95	3773.82	31728.9	0.57255	0.00072081	50.875	0.25074	5	2	78.588	1287200
15284	YNLAVSSMNIGCFKEAAGYLLSVLSMHEVNTNNK	34	QEplus005605	Mem_R5	2.1993e-131	Unmodified	_YNLAVSSMNIGCFKEAAGYLLSVLSMHEVNTNNK_	0	0	0	1	1259.62	3	1258.95	3773.82	30964.9	0.075256	9.4743e-05	51.174	0.81983	9	3	345.41	53709000
15285	YNLAVSSMNIGCFKEAAGYLLSVLSMHEVNTNNK	34	QEplus005605	Mem_R5	5.0372e-06	Unmodified	_YNLAVSSMNIGCFKEAAGYLLSVLSMHEVNTNNK_	0	0	0	1	944.96	4	944.463	3773.82	35617.3	0.064544	6.0959e-05	51.154	1.0327	10	1	69.873	101000000
15286	YNLAVSSMNIGCFKEAAGYLLSVLSMHEVNTNNK	34	QEplus005607	Cyt_R5	1.9281e-11	Unmodified	_YNLAVSSMNIGCFKEAAGYLLSVLSMHEVNTNNK_	0	0	0	1	945.21	4	944.463	3773.82	35994.7	-1.2566	-0.0011868	51.368	0.74766	8	2	100.86	18600000
15287	YNLAVSSMNIGCFKEAAGYLLSVLSMHEVNTNNK	34	QEplus005607	Cyt_R5	5.6306e-16	Unmodified	_YNLAVSSMNIGCFKEAAGYLLSVLSMHEVNTNNK_	0	0	0	1	1259.62	3	1258.95	3773.82	31050	-0.69819	-0.00087898	51.356	0.46398	7	1	129.05	7266300
15288	YNLAVSSMNIGCFKEAAGYLLSVLSMHEVNTNNK	34	QEplus005605	Mem_R5	0.0017487	2 Oxidation (M)	_YNLAVSSM(ox)NIGCFKEAAGYLLSVLSM(ox)HEVNTNNK_	0	0	2	1	1269.95	3	1269.61	3805.81	31324.3	0.66865	0.00084893	49.298	0.56381	2	1	47.719	2497800
15289	YNLAVSSMNIGCFKEAAGYLLSVLSMHEVNTNNK	34	QEplus005605	Mem_R5	8.6138e-07	Oxidation (M)	_YNLAVSSM(ox)NIGCFKEAAGYLLSVLSMHEVNTNNK_	0	0	1	1	1264.95	3	1264.28	3789.82	31207.3	-0.083508	-0.00010558	49.972	0.76573	7	1	74.446	4081700
15290	YNLAVSSMNIGCFKEAAGYLLSVLSMHEVNTNNK	34	QEplus005605	Mem_R5	2.7619e-60	Oxidation (M)	_YNLAVSSMNIGCFKEAAGYLLSVLSM(ox)HEVNTNNK_	0	0	1	1	1265.28	3	1264.28	3789.82	31011.2	-0.93131	-0.0011774	50.837	1.0195	8	1	234.07	13886000
15291	YNLAVSSMNIGCFKEAAGYLLSVLSMHEVNTNNK	34	QEplus005605	Mem_R5	5.3579e-09	Oxidation (M)	_YNLAVSSMNIGCFKEAAGYLLSVLSM(ox)HEVNTNNK_	0	0	1	1	949.21	4	948.461	3789.82	35864.8	-0.71885	-0.0006818	50.831	1.3125	8	1	89.577	35495000
15292	YNLAVSSMNIGCFKEAAGYLLSVLSMHEVNTNNK	34	QEplus005607	Cyt_R5	5.1783e-06	Oxidation (M)	_YNLAVSSM(ox)NIGCFKEAAGYLLSVLSMHEVNTNNK_	0	0	1	1	949.21	4	948.461	3789.82	36497.7	-0.016097	-1.5267e-05	50.387	0.67569	5	3	70.268	6878400
15293	YNLAVSSMNIGCFKEAAGYLLSVLSMHEVNTNNK	34	QEplus005607	Cyt_R5	2.0704e-05	Oxidation (M)	_YNLAVSSM(ox)NIGCFKEAAGYLLSVLSMHEVNTNNK_	0	0	1	1	1264.62	3	1264.28	3789.82	31867.2	0.34479	0.00043591	50.435	0.39087	3	1	58.137	1878200
15294	YNLAVSSMNIGCFKEAAGYLLSVLSMHEVNTNNK	34	QEplus005607	Cyt_R5	0.0018688	Oxidation (M)	_YNLAVSSM(ox)NIGCFKEAAGYLLSVLSMHEVNTNNK_	0	0	1	1	1264.61	3	1264.28	3789.82	31380.1	-0.44965	-0.00056848	51.353	0.35671	3	2	48.392	1813500
15295	YNLAVSSMNIGCFKEAAGYLLSVLSMHEVNTNNKK	35	QEplus005425	Mem_R1	0.039165	Unmodified	_YNLAVSSMNIGCFKEAAGYLLSVLSMHEVNTNNKK_	0	0	0	2	976.74	4	976.486	3901.92	35806.5	-0.88283	-0.00086208	48.932	0.40771	6	2	13.343	1309200
15296	YNLAVSSMNIGCFKEAAGYLLSVLSMHEVNTNNKK	35	QEplus005525	Mem_R4	0.049227	Unmodified	_YNLAVSSMNIGCFKEAAGYLLSVLSMHEVNTNNKK_	0	0	0	2	976.99	4	976.486	3901.92	35970.7	0.63358	0.00061868	49.276	0.39534	2	1	5.7987	806400
15297	YNLAVSSMNIGCFKEAAGYLLSVLSMHEVNTNNKK	35	QEplus005605	Mem_R5	1.1444e-05	Unmodified	_YNLAVSSMNIGCFKEAAGYLLSVLSMHEVNTNNKK_	0	0	0	2	1302.31	3	1301.65	3901.92	30449.6	0.048043	6.2535e-05	49.943	0.48064	5	2	62.666	2062200
15298	YNLAVSSMNIGCFKEAAGYLLSVLSMHEVNTNNKK	35	QEplus005605	Mem_R5	1.5339e-17	Unmodified	_YNLAVSSMNIGCFKEAAGYLLSVLSMHEVNTNNKK_	0	0	0	2	976.74	4	976.486	3901.92	35507.6	-0.081372	-7.9459e-05	49.99	1.2284	6	1	120.98	10621000
15299	YNLAVSSMNIGCFKEAAGYLLSVLSMHEVNTNNKK	35	QEplus005605	Mem_R5	0.0059375	Unmodified	_YNLAVSSMNIGCFKEAAGYLLSVLSMHEVNTNNKK_	0	0	0	2	781.99	5	781.391	3901.92	40545.7	-1.006	-0.00078605	49.972	0.7146	7	1	32.299	2940500
15300	YNLAVSSMNIGCFKEAAGYLLSVLSMHEVNTNNKK	35	QEplus005605	Mem_R5	0.0025463	Oxidation (M)	_YNLAVSSMNIGCFKEAAGYLLSVLSM(ox)HEVNTNNKK_	0	0	1	2	980.99	4	980.485	3917.91	35650.9	-0.13519	-0.00013256	49.641	1.112	5	1	45.408	7115900
15311	YPEIWSR	7	QEplus005425	Mem_R1	0.020179	Unmodified	_YPEIWSR_	0	0	0	0	475.74	2	475.74	949.466	51989.8	-0.40333	-0.00019188	37.211	0.2493	2	1	33.439	746270
15312	YPEIWSR	7	QEplus005525	Mem_R4	0.0069337	Unmodified	_YPEIWSR_	0	0	0	0	475.74	2	475.74	949.466	50723.1	0.0185	8.8011e-06	37.18	0.77995	4	1	73.616	21965000
15313	YPEIWSR	7	QEplus005527	Cyt_R4	0.0069337	Unmodified	_YPEIWSR_	0	0	0	0	475.74	2	475.74	949.466	52405.9	-0.10539	-5.0137e-05	37.328	1.5028	3	2	73.616	3486700
15314	YPEIWSR	7	QEplus005605	Mem_R5	0.00096957	Unmodified	_YPEIWSR_	0	0	0	0	475.74	2	475.74	949.466	52361.4	-0.28211	-0.00013421	37.455	0.71067	4	1	110.63	11794000
15315	YPEIWSR	7	QEplus005607	Cyt_R5	0.0024527	Unmodified	_YPEIWSR_	0	0	0	0	475.74	2	475.74	949.466	52199.2	0.0037756	1.7962e-06	37.713	0.88844	4	1	97.602	11539000

## Sheet: Pex5p in vivo phosphosites
Evidence id	Modified sequence	Raw file	Experiment	PEP	# of Phospho-Sites	Phospho (STY) Localization Probabilities	Position of phosphosite	MS/MS m/z	Charge	m/z	Mass	Intensity
8413	_(ac)MDVGS(ph)CS(ph)VGNNPLAQLHK_	QEplus005525	Mem_R4	4.1144e-07	2	MDVGS(1)CS(1)VGNNPLAQLHK	S5 & S7	1064.93	2	1064.93	2127.85	3150800
8401	_(ac)M(ox)DVGSCS(ph)VGNNPLAQLHK_	QEplus005425	Mem_R1	3.1018e-06	1	MDVGS(0.034)CS(0.966)VGNNPLAQLHK	S7	1032.95	2	1032.95	2063.88	1114800
8402	_(ac)M(ox)DVGSCS(ph)VGNNPLAQLHK_	QEplus005525	Mem_R4	1.399e-11	1	MDVGS(0.034)CS(0.966)VGNNPLAQLHK	S7	1033.45	2	1032.95	2063.88	8476500
8403	_(ac)M(ox)DVGSCS(ph)VGNNPLAQLHK_	QEplus005525	Mem_R4	1.1515e-06	1	MDVGS(0.014)CS(0.986)VGNNPLAQLHK	S7	1033.44	2	1032.95	2063.88	1826800
8404	_(ac)M(ox)DVGSCS(ph)VGNNPLAQLHK_	QEplus005527	Cyt_R4	6.2891e-05	1	MDVGS(0.128)CS(0.872)VGNNPLAQLHK	S7	1032.94	2	1032.95	2063.88
8405	_(ac)M(ox)DVGSCS(ph)VGNNPLAQLHK_	QEplus005605	Mem_R5	3.1018e-06	1	MDVGS(0.038)CS(0.962)VGNNPLAQLHK	S7	1033.45	2	1032.95	2063.88	1657000
8406	_(ac)MDVGSCS(ph)VGNNPLAQLHK_	QEplus005425	Mem_R1	2.0694e-07	1	MDVGS(0.095)CS(0.905)VGNNPLAQLHK	S7	1024.95	2	1024.95	2047.89	4748900
8407	_(ac)MDVGSCS(ph)VGNNPLAQLHK_	QEplus005427	Cyt_R1	6.6411e-13	1	MDVGS(0.001)CS(0.999)VGNNPLAQLHK	S7	1025.45	2	1024.95	2047.89	8556700
8408	_(ac)MDVGSCS(ph)VGNNPLAQLHK_	QEplus005525	Mem_R4	1.2123e-13	1	MDVGSCS(1)VGNNPLAQLHK	S7	1025.45	2	1024.95	2047.89	48169000
8409	_(ac)MDVGSCS(ph)VGNNPLAQLHK_	QEplus005525	Mem_R4	0.00018935	1	MDVGS(0.129)CS(0.871)VGNNPLAQLHK	S7	1025.45	2	1024.95	2047.89	825920
8410	_(ac)MDVGSCS(ph)VGNNPLAQLHK_	QEplus005527	Cyt_R4	4.3546e-10	1	MDVGS(0.007)CS(0.993)VGNNPLAQLHK	S7	1024.95	2	1024.95	2047.89	15832000
8411	_(ac)MDVGSCS(ph)VGNNPLAQLHK_	QEplus005605	Mem_R5	5.1901e-10	1	MDVGS(0.002)CS(0.998)VGNNPLAQLHK	S7	1025.45	2	1024.95	2047.89	12126000
8412	_(ac)MDVGSCS(ph)VGNNPLAQLHK_	QEplus005607	Cyt_R5	6.1559e-10	1	MDVGS(0.003)CS(0.997)VGNNPLAQLHK	S7	1025.45	2	1024.95	2047.89	12878000
5469	_HTQQNKS(ph)LQFNQK_	QEplus005425	Mem_R1	0.01052	1	HT(0.004)QQNKS(0.996)LQFNQK	S25	841.4	2	840.896	1679.78	507920
5470	_HTQQNKS(ph)LQFNQK_	QEplus005425	Mem_R1	0.011656	1	HT(0.009)QQNKS(0.991)LQFNQK	S25	561.27	3	560.933	1679.78	1381300
5471	_HTQQNKS(ph)LQFNQK_	QEplus005427	Cyt_R1	0.011186	1	HT(0.135)QQNKS(0.865)LQFNQK	S25	840.9	2	840.896	1679.78	662990
5472	_HTQQNKS(ph)LQFNQK_	QEplus005525	Mem_R4	0.013848	1	HT(0.004)QQNKS(0.996)LQFNQK	S25	560.93	3	560.933	1679.78
7822	_LNES(ph)PLQGTNKPGISEAFISNVNAISQENMANMQR_	QEplus005425	Mem_R1	6.7287e-06	1	LNES(0.587)PLQGT(0.169)NKPGIS(0.201)EAFIS(0.043)NVNAISQENMANMQR	S39	1295.61	3	1294.94	3881.81	39294000
7823	_LNES(ph)PLQGTNKPGISEAFISNVNAISQENMANMQR_	QEplus005425	Mem_R1	0.0020766	1	LNES(0.389)PLQGT(0.253)NKPGIS(0.253)EAFIS(0.101)NVNAIS(0.004)QENMANMQR	S39	971.96	4	971.459	3881.81	5581700
7827	_LNES(ph)PLQGTNKPGISEAFISNVNAISQENMANMQR_	QEplus005525	Mem_R4	9.0963e-41	1	LNES(1)PLQGTNKPGISEAFISNVNAISQENMANMQR	S39	1295.94	3	1294.94	3881.81	310230000
7828	_LNES(ph)PLQGTNKPGISEAFISNVNAISQENMANMQR_	QEplus005525	Mem_R4	1.6933e-09	1	LNES(0.933)PLQGT(0.03)NKPGIS(0.035)EAFIS(0.002)NVNAISQENMANMQR	S39	971.96	4	971.459	3881.81	18117000
7829	_LNES(ph)PLQGTNKPGISEAFISNVNAISQENMANMQR_	QEplus005527	Cyt_R4	3.2557e-10	1	LNES(0.996)PLQGT(0.003)NKPGIS(0.001)EAFISNVNAISQENMANMQR	S39	1295.61	3	1294.94	3881.81	48862000
7831	_LNES(ph)PLQGTNKPGISEAFISNVNAISQENMANMQR_	QEplus005605	Mem_R5	1.2088e-13	1	LNES(0.995)PLQGT(0.005)NKPGISEAFISNVNAISQENMANMQR	S39	1295.95	3	1294.94	3881.81	97604000
7833	_LNES(ph)PLQGTNKPGISEAFISNVNAISQENMANMQR_	QEplus005607	Cyt_R5	1.7423e-09	1	LNES(0.978)PLQGT(0.011)NKPGIS(0.009)EAFIS(0.002)NVNAISQENMANMQR	S39	1295.28	3	1294.94	3881.81	165380000
7834	_LNES(ph)PLQGTNKPGISEAFISNVNAISQENMANMQR_	QEplus005607	Cyt_R5	1.4233e-05	1	LNES(0.522)PLQGT(0.189)NKPGIS(0.221)EAFIS(0.068)NVNAISQENMANMQR	S39	972.21	4	971.459	3881.81	8623300
7845	_LNES(ph)PLQGTNKPGISEAFISNVNAISQENM(ox)ANMQR_	QEplus005425	Mem_R1	0.00043404	1	LNES(0.638)PLQGT(0.157)NKPGIS(0.175)EAFIS(0.029)NVNAISQENMANMQR	S39	1301.27	3	1300.27	3897.8	13017000
7846	_LNES(ph)PLQGTNKPGISEAFISNVNAISQENMANM(ox)QR_	QEplus005427	Cyt_R1	5.3233e-13	1	LNES(0.998)PLQGT(0.001)NKPGIS(0.001)EAFISNVNAISQENMANMQR	S39	1301.27	3	1300.27	3897.8	8717200
7849	_LNES(ph)PLQGTNKPGISEAFISNVNAISQENM(ox)ANMQR_	QEplus005525	Mem_R4	1.7243e-05	1	LNES(0.973)PLQGT(0.014)NKPGIS(0.011)EAFIS(0.002)NVNAISQENMANMQR	S39	1300.61	3	1300.27	3897.8	47513000
7850	_LNES(ph)PLQGTNKPGISEAFISNVNAISQENMANM(ox)QR_	QEplus005525	Mem_R4	1.4722e-05	1	LNES(0.998)PLQGT(0.001)NKPGIS(0.001)EAFIS(0.001)NVNAISQENMANMQR	S39	1300.94	3	1300.27	3897.8	17483000
7853	_LNES(ph)PLQGTNKPGISEAFISNVNAISQENM(ox)ANMQR_	QEplus005605	Mem_R5	0.0067848	1	LNES(0.522)PLQGT(0.205)NKPGIS(0.205)EAFIS(0.068)NVNAIS(0.001)QENMANMQR	S39	1300.62	3	1300.27	3897.8	11066000
7854	_LNES(ph)PLQGTNKPGISEAFISNVNAISQENMANM(ox)QR_	QEplus005605	Mem_R5	3.5077e-14	1	LNES(1)PLQGTNKPGISEAFISNVNAISQENMANMQR	S39	1300.61	3	1300.27	3897.8	14641000
7855	_LNES(ph)PLQGTNKPGISEAFISNVNAISQENM(ox)ANMQR_	QEplus005607	Cyt_R5	3.843e-09	1	LNES(0.998)PLQGT(0.002)NKPGIS(0.001)EAFISNVNAISQENMANMQR	S39	1300.94	3	1300.27	3897.8	11233000
7858	_LNES(ph)PLQGTNKPGISEAFISNVNAISQENM(ox)ANM(ox)QR_	QEplus005525	Mem_R4	0.0029595	1	LNES(0.86)PLQGT(0.044)NKPGIS(0.048)EAFIS(0.048)NVNAISQENMANMQR	S39	1306.28	3	1305.61	3913.8	7127000
7859	_LNES(ph)PLQGTNKPGISEAFISNVNAIS(ph)QENMANMQR_	QEplus005525	Mem_R4	4.0874e-13	2	LNES(0.982)PLQGT(0.013)NKPGIS(0.006)EAFISNVNAIS(1)QENMANMQR	S39	1321.93	3	1321.6	3961.77	7274300
7860	_LNES(ph)PLQGTNKPGISEAFISNVNAIS(ph)QENMANMQR_	QEplus005605	Mem_R5	1.3851e-05	2	LNES(0.71)PLQGT(0.09)NKPGIS(0.196)EAFIS(0.008)NVNAIS(0.997)QENMANMQR	S39	1322.27	3	1321.6	3961.77	5102400
7861	_LNES(ph)PLQGTNKPGISEAFISNVNAIS(ph)QENMANMQR_	QEplus005607	Cyt_R5	3.0655e-05	2	LNES(0.984)PLQGT(0.015)NKPGIS(0.014)EAFIS(0.018)NVNAIS(0.969)QENMANMQR	S39	1322.27	3	1321.6	3961.77	4607300
7821	_LNESPLQGTNKPGISEAFISNVNAIS(ph)QENMANMQR_	QEplus005425	Mem_R1	1.3664e-17	1	LNESPLQGTNKPGISEAFISNVNAIS(1)QENMANMQR	S61	1295.94	3	1294.94	3881.81	11857000
7824	_LNESPLQGTNKPGISEAFISNVNAIS(ph)QENMANMQR_	QEplus005427	Cyt_R1	3.3062e-13	1	LNESPLQGTNKPGISEAFISNVNAIS(1)QENMANMQR	S61	1295.28	3	1294.94	3881.81	10787000
7825	_LNESPLQGTNKPGISEAFISNVNAIS(ph)QENMANMQR_	QEplus005525	Mem_R4	1.6494e-17	1	LNESPLQGTNKPGISEAFISNVNAIS(1)QENMANMQR	S61	1295.27	3	1294.94	3881.81	110110000
7826	_LNESPLQGTNKPGISEAFISNVNAIS(ph)QENMANMQR_	QEplus005525	Mem_R4	1.7865e-09	1	LNESPLQGTNKPGISEAFIS(0.001)NVNAIS(0.999)QENMANMQR	S61	971.96	4	971.459	3881.81	7920200
7830	_LNESPLQGTNKPGISEAFISNVNAIS(ph)QENMANMQR_	QEplus005605	Mem_R5	1.5129e-13	1	LNESPLQGTNKPGISEAFIS(0.001)NVNAIS(0.999)QENMANMQR	S61	1295.61	3	1294.94	3881.81	22088000
7832	_LNESPLQGTNKPGISEAFISNVNAIS(ph)QENMANMQR_	QEplus005607	Cyt_R5	9.5697e-06	1	LNESPLQGTNKPGISEAFIS(0.001)NVNAIS(0.999)QENMANMQR	S61	1295.62	3	1294.94	3881.81	21205000
7847	_LNESPLQGTNKPGISEAFISNVNAIS(ph)QENM(ox)ANMQR_	QEplus005525	Mem_R4	3.5161e-05	1	LNESPLQGT(0.001)NKPGIS(0.002)EAFIS(0.014)NVNAIS(0.983)QENMANMQR	S61	1300.61	3	1300.27	3897.8	24315000
7848	_LNESPLQGTNKPGISEAFISNVNAIS(ph)QENM(ox)ANMQR_	QEplus005525	Mem_R4	5.4147e-13	1	LNESPLQGTNKPGISEAFIS(0.001)NVNAIS(0.999)QENMANMQR	S61	1300.61	3	1300.27	3897.8	17822000
7851	_LNESPLQGTNKPGISEAFISNVNAIS(ph)QENM(ox)ANMQR_	QEplus005605	Mem_R5	0.0028184	1	LNESPLQGT(0.003)NKPGIS(0.007)EAFIS(0.007)NVNAIS(0.982)QENMANMQR	S61	1301.28	3	1300.27	3897.8	4817900
7852	_LNESPLQGTNKPGISEAFISNVNAIS(ph)QENM(ox)ANMQR_	QEplus005605	Mem_R5	1.6247e-05	1	LNESPLQGTNKPGIS(0.001)EAFIS(0.011)NVNAIS(0.988)QENMANMQR	S61	1301.27	3	1300.27	3897.8	4246500
7856	_LNESPLQGTNKPGISEAFISNVNAIS(ph)QENM(ox)ANM(ox)QR_	QEplus005525	Mem_R4	2.0592e-05	1	LNESPLQGT(0.001)NKPGIS(0.005)EAFIS(0.02)NVNAIS(0.973)QENMANMQR	S61	1306.28	3	1305.61	3913.8	6282700
7857	_LNESPLQGTNKPGISEAFISNVNAIS(ph)QENM(ox)ANM(ox)QR_	QEplus005525	Mem_R4	2.0478e-05	1	LNESPLQGTNKPGIS(0.001)EAFIS(0.088)NVNAIS(0.911)QENMANMQR	S61	1306.28	3	1305.61	3913.8	13807000
7956	_LPPFSNVHSLQTS(ph)ANPTQIK_	QEplus005525	Mem_R4	0.012107	1	LPPFS(0.022)NVHS(0.06)LQT(0.208)S(0.64)ANPT(0.071)QIK	S104	753.71	3	753.71	2258.11	3006300
7957	_LPPFSNVHSLQT(ph)SANPTQIK_	QEplus005525	Mem_R4	1.3602e-07	1	LPPFSNVHS(0.003)LQT(0.6)S(0.397)ANPTQIK	T105	1130.56	2	1130.06	2258.11	866810
5030	_GVNDIS(ph)HWSQEFQGSNSIQNR_	QEplus005427	Cyt_R1	0.0058058	1	GVNDIS(0.559)HWS(0.441)QEFQGSNSIQNR	S118	829.37	3	828.363	2482.07	2178100
5031	_GVNDISHWS(ph)QEFQGSNSIQNR_	QEplus005525	Mem_R4	2.1859e-46	1	GVNDISHWS(1)QEFQGSNSIQNR	S121	1242.55	2	1242.04	2482.07	5497200
5032	_GVNDISHWS(ph)QEFQGSNSIQNR_	QEplus005525	Mem_R4	1.3389e-36	1	GVNDIS(0.001)HWS(0.999)QEFQGSNSIQNR	S121	828.7	3	828.363	2482.07	20229000
5034	_GVNDISHWS(ph)QEFQGSNSIQNR_	QEplus005527	Cyt_R4	0.00036892	1	GVNDIS(0.226)HWS(0.773)QEFQGS(0.001)NSIQNR	S121	828.36	3	828.363	2482.07	2742000
5035	_GVNDISHWS(ph)QEFQGSNSIQNR_	QEplus005527	Cyt_R4	0.00086586	1	GVNDIS(0.002)HWS(0.984)QEFQGS(0.011)NS(0.003)IQNR	S121	1242.54	2	1242.04	2482.07	807460
5036	_GVNDISHWS(ph)QEFQGSNSIQNR_	QEplus005605	Mem_R5	8.6217e-05	1	GVNDIS(0.204)HWS(0.796)QEFQGSNSIQNR	S121	829.03	3	828.363	2482.07	3608100
5037	_GVNDISHWS(ph)QEFQGSNSIQNR_	QEplus005607	Cyt_R5	0.00065759	1	GVNDIS(0.375)HWS(0.625)QEFQGSNSIQNR	S121	828.7	3	828.363	2482.07	3825600
5029	_GVNDISHWSQEFQGS(ph)NSIQNR_	QEplus005427	Cyt_R1	0.00030888	1	GVNDIS(0.002)HWS(0.001)QEFQGS(0.941)NS(0.055)IQNR	S127	828.36	3	828.363	2482.07	3098200
5033	_GVNDISHWSQEFQGS(ph)NSIQNR_	QEplus005525	Mem_R4	0.0097846	1	GVNDIS(0.137)HWS(0.121)QEFQGS(0.554)NS(0.189)IQNR	S127	828.36	3	828.363	2482.07	2322500
5038	_GVNDISHWSQEFQGS(ph)NSIQNR_	QEplus005607	Cyt_R5	0.0036312	1	GVNDISHWSQEFQGS(0.921)NS(0.078)IQNR	S127	828.36	3	828.363	2482.07	5345600
8748	_NADTGNS(ph)EKAWQR_	QEplus005525	Mem_R4	3.1026e-05	1	NADTGNS(1)EKAWQR	S140	778.83	2	778.828	1555.64	966530
4161	_FQYPNTMMNNYAYASMNS(ph)LSGSR_	QEplus005425	Mem_R1	1.0097e-08	1	FQYPNTMMNNYAYAS(0.002)MNS(0.465)LS(0.465)GS(0.067)R	S172	1364.05	2	1364.06	2726.1
4162	_FQYPNTMMNNYAYASMNS(ph)LSGSR_	QEplus005525	Mem_R4	1.4319e-28	1	FQYPNTMMNNYAYAS(0.02)MNS(0.97)LS(0.009)GS(0.001)R	S172	1365.06	2	1364.06	2726.1	34140000
4163	_FQYPNTMMNNYAYASMNSLS(ph)GSR_	QEplus005527	Cyt_R4	7.4457e-59	1	FQYPNTMMNNYAYASMNS(0.111)LS(0.846)GS(0.043)R	S174	1364.56	2	1364.06	2726.1	15234000
4164	_FQYPNTMMNNYAYASMNSLS(ph)GSR_	QEplus005527	Cyt_R4	1.0614e-05	1	FQYPNTMMNNYAYASMNS(0.064)LS(0.64)GS(0.295)R	S174	910.04	3	909.706	2726.1	3604900
4165	_FQYPNTMMNNYAYASMNSLS(ph)GSR_	QEplus005607	Cyt_R5	7.4931e-37	1	FQYPNTMMNNYAYASMNS(0.017)LS(0.806)GS(0.177)R	S174	1365.06	2	1364.06	2726.1	6911200
4166	_FQYPNTM(ox)MNNYAYASM(ox)NSLS(ph)GSR_	QEplus005525	Mem_R4	2.1916e-08	1	FQYPNTMMNNYAYAS(0.002)MNS(0.025)LS(0.811)GS(0.162)R	S174	1380.55	2	1380.05	2758.09	2044600
4167	_FQYPNTMM(ox)NNYAYASMNSLS(ph)GSR_	QEplus005525	Mem_R4	4.1664e-13	1	FQYPNTMMNNYAYASMNS(0.033)LS(0.727)GS(0.24)R	S174	1372.55	2	1372.05	2742.09	7678500
4168	_FQYPNTMMNNYAYASM(ox)NSLS(ph)GSR_	QEplus005525	Mem_R4	0.0095342	1	FQYPNTMMNNY(0.001)AY(0.001)AS(0.005)MNS(0.118)LS(0.649)GS(0.226)R	S174	916.03	3	915.038	2742.09	2299000
4169	_FQYPNTM(ox)MNNYAYASMNSLS(ph)GSR_	QEplus005525	Mem_R4	2.6512e-21	1	FQYPNTMMNNYAYASMNS(0.003)LS(0.794)GS(0.203)R	S174	1372.05	2	1372.05	2742.09	2655600
4170	_FQYPNTM(ox)MNNYAYASMNSLS(ph)GSR_	QEplus005527	Cyt_R4	9.939e-06	1	FQYPNTMMNNYAYASMNS(0.145)LS(0.746)GS(0.109)R	S174	1373.06	2	1372.05	2742.09	1103900
4171	_FQYPNTM(ox)MNNYAYASMNSLS(ph)GSR_	QEplus005527	Cyt_R4	1.1907e-11	1	FQYPNTMMNNYAYASMNS(0.044)LS(0.649)GS(0.308)R	S174	1372.55	2	1372.05	2742.09	1432200
4188	_FQYPNTMMNNYAYASMNSLS(ph)GSRLQSPAFMNQQQSGR_	QEplus005427	Cyt_R1	3.724e-10	1	FQYPNTMMNNYAYAS(0.1)MNS(0.404)LS(0.422)GS(0.071)RLQS(0.003)PAFMNQQQSGR	S174	1434.63	3	1433.95	4298.84	2761600
8025	_LQS(ph)PAFM(ox)NQQQSGR_	QEplus005425	Mem_R1	0.0002406	1	LQS(1)PAFMNQQQSGR	S180	844.87	2	844.367	1686.72	5715100
8026	_LQS(ph)PAFM(ox)NQQQSGR_	QEplus005425	Mem_R1	0.00058763	1	LQS(1)PAFMNQQQSGR	S180	844.87	2	844.367	1686.72	8740700
8027	_LQS(ph)PAFM(ox)NQQQSGR_	QEplus005427	Cyt_R1	0.0028615	1	LQS(1)PAFMNQQQSGR	S180	844.37	2	844.367	1686.72	4740500
8028	_LQS(ph)PAFM(ox)NQQQSGR_	QEplus005427	Cyt_R1	8.1355e-09	1	LQS(1)PAFMNQQQSGR	S180	844.87	2	844.367	1686.72	4655800
8029	_LQS(ph)PAFM(ox)NQQQSGR_	QEplus005525	Mem_R4	6.941e-06	1	LQS(1)PAFMNQQQSGR	S180	844.87	2	844.367	1686.72	55062000
8030	_LQS(ph)PAFM(ox)NQQQSGR_	QEplus005525	Mem_R4	6.419e-09	1	LQS(1)PAFMNQQQSGR	S180	844.87	2	844.367	1686.72	6361700
8031	_LQS(ph)PAFM(ox)NQQQSGR_	QEplus005525	Mem_R4	1.0256e-13	1	LQS(1)PAFMNQQQSGR	S180	844.87	2	844.367	1686.72	3599000
8032	_LQS(ph)PAFM(ox)NQQQSGR_	QEplus005525	Mem_R4	4.731e-06	1	LQS(1)PAFMNQQQSGR	S180	844.37	2	844.367	1686.72	49531000
8033	_LQS(ph)PAFM(ox)NQQQSGR_	QEplus005525	Mem_R4	0.0012298	1	LQS(1)PAFMNQQQSGR	S180	845.07	2	844.367	1686.72	1021400
8034	_LQS(ph)PAFM(ox)NQQQSGR_	QEplus005527	Cyt_R4	0.00059899	1	LQS(1)PAFMNQQQSGR	S180	844.87	2	844.367	1686.72	4975300
8035	_LQS(ph)PAFM(ox)NQQQSGR_	QEplus005527	Cyt_R4	4.6538e-06	1	LQS(1)PAFMNQQQSGR	S180	844.87	2	844.367	1686.72	5544000
8036	_LQS(ph)PAFM(ox)NQQQSGR_	QEplus005605	Mem_R5	0.0031593	1	LQS(1)PAFMNQQQSGR	S180	844.37	2	844.367	1686.72	8353600
8038	_LQS(ph)PAFM(ox)NQQQSGR_	QEplus005605	Mem_R5	0.00024723	1	LQS(1)PAFMNQQQSGR	S180	844.37	2	844.367	1686.72	12349000
8040	_LQS(ph)PAFM(ox)NQQQSGR_	QEplus005607	Cyt_R5	0.0070459	1	LQS(1)PAFMNQQQSGR	S180	844.37	2	844.367	1686.72	2927600
8041	_LQS(ph)PAFM(ox)NQQQSGR_	QEplus005607	Cyt_R5	0.00033846	1	LQS(1)PAFMNQQQSGR	S180	844.37	2	844.367	1686.72	2766400
8053	_LQS(ph)PAFMNQQQSGR_	QEplus005425	Mem_R1	2.3635e-21	1	LQS(1)PAFMNQQQSGR	S180	836.37	2	836.369	1670.72	38030000
8055	_LQS(ph)PAFMNQQQSGR_	QEplus005427	Cyt_R1	5.9601e-30	1	LQS(1)PAFMNQQQSGR	S180	836.37	2	836.369	1670.72	100550000
8057	_LQS(ph)PAFMNQQQSGR_	QEplus005525	Mem_R4	8.958e-15	1	LQS(1)PAFMNQQQSGR	S180	836.37	2	836.369	1670.72	341140000
8058	_LQS(ph)PAFMNQQQSGR_	QEplus005525	Mem_R4	0.00049965	1	LQS(1)PAFMNQQQSGR	S180	557.91	3	557.915	1670.72	1605900
8059	_LQS(ph)PAFMNQQQSGR_	QEplus005527	Cyt_R4	7.2565e-30	1	LQS(1)PAFMNQQQSGR	S180	836.37	2	836.369	1670.72	120580000
8061	_LQS(ph)PAFMNQQQSGR_	QEplus005605	Mem_R5	7.8523e-15	1	LQS(1)PAFMNQQQSGR	S180	836.37	2	836.369	1670.72	64206000
8063	_LQS(ph)PAFMNQQQSGR_	QEplus005607	Cyt_R5	7.8018e-15	1	LQS(1)PAFMNQQQSGR	S180	836.37	2	836.369	1670.72	66491000
8037	_LQSPAFM(ox)NQQQS(ph)GR_	QEplus005605	Mem_R5	0.019478	1	LQSPAFMNQQQS(1)GR	S189	844.37	2	844.367	1686.72	711660
8039	_LQSPAFM(ox)NQQQS(ph)GR_	QEplus005605	Mem_R5	0.015608	1	LQSPAFMNQQQS(1)GR	S189	844.87	2	844.367	1686.72	1021900
8054	_LQSPAFMNQQQS(ph)GR_	QEplus005425	Mem_R1	5.2526e-05	1	LQSPAFMNQQQS(1)GR	S189	836.87	2	836.369	1670.72	3046200
8056	_LQSPAFMNQQQS(ph)GR_	QEplus005427	Cyt_R1	0.00021877	1	LQSPAFMNQQQS(1)GR	S189	837.16	2	836.369	1670.72	10352000
8060	_LQSPAFMNQQQS(ph)GR_	QEplus005527	Cyt_R4	2.0556e-10	1	LQSPAFMNQQQS(1)GR	S189	836.37	2	836.369	1670.72	10057000
8062	_LQSPAFMNQQQS(ph)GR_	QEplus005605	Mem_R5	8.2846e-10	1	LQSPAFMNQQQS(1)GR	S189	836.37	2	836.369	1670.72	7746700
8064	_LQSPAFMNQQQS(ph)GR_	QEplus005607	Cyt_R5	6.9662e-10	1	LQSPAFMNQQQS(1)GR	S189	836.37	2	836.369	1670.72	10634000
8065	_LQSPAFMNQQQS(ph)GRSK_	QEplus005425	Mem_R1	0.0082069	1	LQSPAFMNQQQS(0.545)GRS(0.454)K	S189	629.62	3	629.624	1885.85	2484700
8066	_LQSPAFMNQQQSGRS(ph)K_	QEplus005425	Mem_R1	6.548e-10	1	LQSPAFMNQQQS(0.036)GRS(0.964)K	S192	944.43	2	943.933	1885.85	1696100
8067	_LQSPAFMNQQQSGRS(ph)K_	QEplus005525	Mem_R4	0.00071889	1	LQSPAFMNQQQS(0.265)GRS(0.735)K	S192	629.96	3	629.624	1885.85	1948700
8068	_LQSPAFMNQQQSGRS(ph)K_	QEplus005525	Mem_R4	0.00049207	1	LQSPAFMNQQQS(0.182)GRS(0.818)K	S192	943.93	2	943.933	1885.85	1318700
3822	_EVS(ph)ENLDINDEIEK_	QEplus005427	Cyt_R1	6.6606e-22	1	EVS(1)ENLDINDEIEK	S216	863.87	2	863.875	1725.73	11157000
3823	_EVS(ph)ENLDINDEIEK_	QEplus005525	Mem_R4	7.7468e-15	1	EVS(1)ENLDINDEIEK	S216	863.87	2	863.875	1725.73	14326000
3824	_EVS(ph)ENLDINDEIEK_	QEplus005527	Cyt_R4	5.0786e-05	1	EVS(1)ENLDINDEIEK	S216	863.87	2	863.875	1725.73	6018100
3825	_EVS(ph)ENLDINDEIEK_	QEplus005607	Cyt_R5	4.7162e-05	1	EVS(1)ENLDINDEIEK	S216	863.87	2	863.875	1725.73	2096000
3845	_EVS(ph)ENLDINDEIEKEENVSEVEQNKPETVEK_	QEplus005427	Cyt_R1	0.0037418	1	EVS(1)ENLDINDEIEKEENVSEVEQNKPETVEK	S216	925.43	4	924.673	3694.66	13904000
3848	_EVS(ph)ENLDINDEIEKEENVSEVEQNKPETVEK_	QEplus005525	Mem_R4	9.0988e-149	1	EVS(1)ENLDINDEIEKEENVSEVEQNKPETVEK	S216	1233.23	3	1232.56	3694.66	96490000
3849	_EVS(ph)ENLDINDEIEKEENVSEVEQNKPETVEK_	QEplus005525	Mem_R4	5.1116e-49	1	EVS(1)ENLDINDEIEKEENVSEVEQNKPETVEK	S216	924.92	4	924.673	3694.66	49538000
3850	_EVS(ph)ENLDINDEIEKEENVSEVEQNKPETVEK_	QEplus005527	Cyt_R4	6.0834e-98	1	EVS(1)ENLDINDEIEKEENVSEVEQNKPETVEK	S216	1232.9	3	1232.56	3694.66	165340000
3851	_EVS(ph)ENLDINDEIEKEENVSEVEQNKPETVEK_	QEplus005527	Cyt_R4	4.6244e-49	1	EVS(1)ENLDINDEIEKEENVSEVEQNKPETVEK	S216	925.17	4	924.673	3694.66	103250000
3856	_EVS(ph)ENLDINDEIEKEENVSEVEQNKPETVEK_	QEplus005607	Cyt_R5	6.405e-98	1	EVS(1)ENLDINDEIEKEENVSEVEQNKPETVEK	S216	1233.23	3	1232.56	3694.66	21922000
3857	_EVS(ph)ENLDINDEIEKEENVS(ph)EVEQNKPETVEK_	QEplus005427	Cyt_R1	6.2474e-22	2	EVS(1)ENLDINDEIEKEENVS(1)EVEQNKPETVEK	S216 & S232	1259.89	3	1259.22	3774.63	6522900
3858	_EVS(ph)ENLDINDEIEKEENVS(ph)EVEQNKPETVEK_	QEplus005525	Mem_R4	6.1103e-29	2	EVS(1)ENLDINDEIEKEENVS(1)EVEQNKPETVEK	S216 & S232	1259.88	3	1259.22	3774.63	29179000
3859	_EVS(ph)ENLDINDEIEKEENVS(ph)EVEQNKPETVEK_	QEplus005525	Mem_R4	1.4893e-07	2	EVS(1)ENLDINDEIEKEENVS(0.998)EVEQNKPET(0.002)VEK	S216 & S232	944.92	4	944.664	3774.63	9175300
3860	_EVS(ph)ENLDINDEIEKEENVS(ph)EVEQNKPETVEK_	QEplus005527	Cyt_R4	2.1281e-05	2	EVS(1)ENLDINDEIEKEENVS(0.997)EVEQNKPET(0.003)VEK	S216 & S232	1259.55	3	1259.22	3774.63	15947000
3861	_EVS(ph)ENLDINDEIEKEENVS(ph)EVEQNKPETVEK_	QEplus005527	Cyt_R4	0.0025682	2	EVS(1)ENLDINDEIEKEENVS(0.998)EVEQNKPET(0.002)VEK	S216 & S232	945.17	4	944.664	3774.63	4410600
3862	_EVS(ph)ENLDINDEIEKEENVS(ph)EVEQNKPETVEK_	QEplus005605	Mem_R5	2.9802e-05	2	EVS(1)ENLDINDEIEKEENVS(0.997)EVEQNKPET(0.003)VEK	S216 & S232	1260.56	3	1259.22	3774.63	1231500
3863	_EVS(ph)ENLDINDEIEKEENVS(ph)EVEQNKPETVEK_	QEplus005607	Cyt_R5	1.9312e-38	2	EVS(1)ENLDINDEIEKEENVS(1)EVEQNKPETVEK	S216 & S232	1259.55	3	1259.22	3774.63	13274000
3046	_EENVS(ph)EVEQNKPETVEK_	QEplus005425	Mem_R1	0.00090382	1	EENVS(0.999)EVEQNKPET(0.001)VEK	S232	689.97	3	689.975	2066.9	2053900
3047	_EENVS(ph)EVEQNKPETVEK_	QEplus005425	Mem_R1	1.2803e-16	1	EENVS(1)EVEQNKPETVEK	S232	1034.46	2	1034.46	2066.9	1588300
3048	_EENVS(ph)EVEQNKPETVEK_	QEplus005425	Mem_R1	0.0020583	1	EENVS(1)EVEQNKPETVEK	S232	1034.46	2	1034.46	2066.9
3049	_EENVS(ph)EVEQNKPETVEK_	QEplus005427	Cyt_R1	1.442e-12	1	EENVS(1)EVEQNKPETVEK	S232	690.31	3	689.975	2066.9	50584000
3050	_EENVS(ph)EVEQNKPETVEK_	QEplus005427	Cyt_R1	2.5804e-113	1	EENVS(1)EVEQNKPETVEK	S232	1034.46	2	1034.46	2066.9	47689000
3051	_EENVS(ph)EVEQNKPETVEK_	QEplus005525	Mem_R4	3.3718e-96	1	EENVS(1)EVEQNKPETVEK	S232	1034.96	2	1034.46	2066.9	22237000
3052	_EENVS(ph)EVEQNKPETVEK_	QEplus005525	Mem_R4	5.7272e-10	1	EENVS(1)EVEQNKPETVEK	S232	690.31	3	689.975	2066.9	26905000
3053	_EENVS(ph)EVEQNKPETVEK_	QEplus005527	Cyt_R4	0.0067958	1	EENVS(0.999)EVEQNKPET(0.001)VEK	S232	690.31	3	689.975	2066.9	5639900
3054	_EENVS(ph)EVEQNKPETVEK_	QEplus005527	Cyt_R4	9.168e-32	1	EENVS(1)EVEQNKPETVEK	S232	1034.46	2	1034.46	2066.9	5171700
3055	_EENVS(ph)EVEQNKPETVEK_	QEplus005605	Mem_R5	4.1569e-23	1	EENVS(1)EVEQNKPETVEK	S232	1034.46	2	1034.46	2066.9	1595400
3056	_EENVS(ph)EVEQNKPETVEK_	QEplus005607	Cyt_R5	2.1364e-23	1	EENVS(1)EVEQNKPETVEK	S232	1034.46	2	1034.46	2066.9	4094200
3057	_EENVS(ph)EVEQNKPETVEK_	QEplus005607	Cyt_R5	2.5655e-09	1	EENVS(1)EVEQNKPETVEK	S232	690.31	3	689.975	2066.9	3592000
3826	_EVSENLDINDEIEKEENVS(ph)EVEQNK_	QEplus005525	Mem_R4	9.5421e-05	1	EVSENLDINDEIEKEENVS(1)EVEQNK	S232	1005.11	3	1004.78	3011.31	2131400
3840	_EVSENLDINDEIEKEENVS(ph)EVEQNKPETVEK_	QEplus005425	Mem_R1	1.1188e-28	1	EVSENLDINDEIEKEENVS(1)EVEQNKPETVEK	S232	924.92	4	924.673	3694.66	23076000
3841	_EVSENLDINDEIEKEENVS(ph)EVEQNKPETVEK_	QEplus005425	Mem_R1	3.8201e-149	1	EVSENLDINDEIEKEENVS(1)EVEQNKPETVEK	S232	1232.9	3	1232.56	3694.66	24142000
3842	_EVSENLDINDEIEKEENVS(ph)EVEQNKPETVEK_	QEplus005427	Cyt_R1	2.3252e-98	1	EVSENLDINDEIEKEENVS(1)EVEQNKPETVEK	S232	1233.23	3	1232.56	3694.66	246890000
3843	_EVSENLDINDEIEKEENVS(ph)EVEQNKPETVEK_	QEplus005427	Cyt_R1	3.4708e-71	1	EVSENLDINDEIEKEENVS(1)EVEQNKPETVEK	S232	924.92	4	924.673	3694.66	150930000
3844	_EVSENLDINDEIEKEENVS(ph)EVEQNKPETVEK_	QEplus005427	Cyt_R1	2.2425e-07	1	EVS(0.155)ENLDINDEIEKEENVS(0.844)EVEQNKPETVEK	S232	1233.23	3	1232.56	3694.66	26583000
3846	_EVSENLDINDEIEKEENVS(ph)EVEQNKPETVEK_	QEplus005525	Mem_R4	1.424e-113	1	EVSENLDINDEIEKEENVS(1)EVEQNKPETVEK	S232	924.92	4	924.673	3694.66	576310000
3847	_EVSENLDINDEIEKEENVS(ph)EVEQNKPETVEK_	QEplus005525	Mem_R4	2.737e-113	1	EVSENLDINDEIEKEENVS(1)EVEQNKPETVEK	S232	1232.89	3	1232.56	3694.66	944270000
3852	_EVSENLDINDEIEKEENVS(ph)EVEQNKPETVEK_	QEplus005605	Mem_R5	2.2739e-14	1	EVSENLDINDEIEKEENVS(1)EVEQNKPETVEK	S232	1233.23	3	1232.56	3694.66	133460000
3853	_EVSENLDINDEIEKEENVS(ph)EVEQNKPETVEK_	QEplus005605	Mem_R5	2.9175e-84	1	EVSENLDINDEIEKEENVS(1)EVEQNKPETVEK	S232	924.92	4	924.673	3694.66	87235000
3854	_EVSENLDINDEIEKEENVS(ph)EVEQNKPETVEK_	QEplus005607	Cyt_R5	9.4649e-49	1	EVSENLDINDEIEKEENVS(1)EVEQNKPETVEK	S232	1232.9	3	1232.56	3694.66	303610000
3855	_EVSENLDINDEIEKEENVS(ph)EVEQNKPETVEK_	QEplus005607	Cyt_R5	6.2404e-08	1	EVSENLDINDEIEKEENVS(1)EVEQNKPETVEK	S232	924.92	4	924.673	3694.66	182540000
7307	_LEKEVSENLDINDEIEKEENVS(ph)EVEQNKPETVEK_	QEplus005427	Cyt_R1	0.00083183	1	LEKEVS(0.001)ENLDINDEIEKEENVS(0.986)EVEQNKPET(0.013)VEK	S232	1356.97	3	1355.97	4064.88	2056800
7308	_LEKEVSENLDINDEIEKEENVS(ph)EVEQNKPETVEK_	QEplus005525	Mem_R4	9.0849e-86	1	LEKEVSENLDINDEIEKEENVS(1)EVEQNKPETVEK	S232	1017.98	4	1017.23	4064.88	15128000
7309	_LEKEVSENLDINDEIEKEENVS(ph)EVEQNKPETVEK_	QEplus005525	Mem_R4	2.7638e-85	1	LEKEVSENLDINDEIEKEENVS(1)EVEQNKPETVEK	S232	1356.64	3	1355.97	4064.88	7216600
3014	_EEGVYGDQYQS(ph)DFQEVWDSIHK_	QEplus005427	Cyt_R1	3.8725e-06	1	EEGVYGDQYQS(1)DFQEVWDSIHK	S255	914.05	3	913.713	2738.12	8046300
3016	_EEGVYGDQYQS(ph)DFQEVWDSIHK_	QEplus005525	Mem_R4	5.1173e-22	1	EEGVYGDQYQS(1)DFQEVWDSIHK	S255	914.05	3	913.713	2738.12	15455000
3017	_EEGVYGDQYQS(ph)DFQEVWDSIHK_	QEplus005525	Mem_R4	3.2843e-06	1	EEGVY(0.089)GDQY(0.089)QS(0.821)DFQEVWDSIHK	S255	1370.57	2	1370.07	2738.12	1119900
3018	_EEGVYGDQYQS(ph)DFQEVWDSIHK_	QEplus005605	Mem_R5	0.0002637	1	EEGVY(0.088)GDQY(0.088)QS(0.823)DFQEVWDSIHK	S255	914.05	3	913.713	2738.12	3623100
3020	_EEGVYGDQYQS(ph)DFQEVWDSIHK_	QEplus005607	Cyt_R5	2.7538e-08	1	EEGVY(0.001)GDQY(0.001)QS(0.998)DFQEVWDSIHK	S255	914.05	3	913.713	2738.12	9244600
3021	_EEGVYGDQYQS(ph)DFQEVWDSIHK_	QEplus005607	Cyt_R5	0.00019974	1	EEGVY(0.002)GDQY(0.443)QS(0.554)DFQEVWDSIHK	S255	1370.57	2	1370.07	2738.12	958090
3013	_EEGVYGDQYQSDFQEVWDS(ph)IHK_	QEplus005427	Cyt_R1	2.7807e-05	1	EEGVYGDQYQSDFQEVWDS(1)IHK	S263	914.05	3	913.713	2738.12	3218900
3015	_EEGVYGDQYQSDFQEVWDS(ph)IHK_	QEplus005525	Mem_R4	6.6064e-13	1	EEGVYGDQYQSDFQEVWDS(1)IHK	S263	914.04	3	913.713	2738.12	8645000
3019	_EEGVYGDQYQSDFQEVWDS(ph)IHK_	QEplus005607	Cyt_R5	4.4023e-06	1	EEGVYGDQYQSDFQEVWDS(1)IHK	S263	914.05	3	913.713	2738.12	4082200
1349	_DAEEVLPS(ph)ELVNDDLNLGEDYLK_	QEplus005525	Mem_R4	4.0083e-13	1	DAEEVLPS(1)ELVNDDLNLGEDYLK	S274	1335.6	2	1335.61	2669.2	4376100
1350	_DAEEVLPS(ph)ELVNDDLNLGEDYLK_	QEplus005527	Cyt_R4	1.0484e-05	1	DAEEVLPS(1)ELVNDDLNLGEDYLK	S274	1336.11	2	1335.61	2669.2	1765600
1351	_DAEEVLPS(ph)ELVNDDLNLGEDYLK_	QEplus005607	Cyt_R5	1.5764e-08	1	DAEEVLPS(1)ELVNDDLNLGEDYLK	S274	1336.11	2	1335.61	2669.2	4513800
14598	_VNGNIEYAFQS(ph)NNEYFNNPNAYK_	QEplus005525	Mem_R4	2.9209e-08	1	VNGNIEY(0.035)AFQS(0.96)NNEY(0.006)FNNPNAYK	S305	1396.1	2	1395.6	2789.18	1902900
5621	_IGCLLMENGAKLS(ph)EAALAFEAAVK_	QEplus005525	Mem_R4	1.4499e-05	1	IGCLLMENGAKLS(1)EAALAFEAAVK	S330	863.1	3	862.762	2585.26	3236900
5622	_IGCLLMENGAKLS(ph)EAALAFEAAVK_	QEplus005607	Cyt_R5	0.00026961	1	IGCLLMENGAKLS(1)EAALAFEAAVK	S330	863.1	3	862.762	2585.26	1448600
8138	_LS(ph)EAALAFEAAVK_	QEplus005525	Mem_R4	0.0019153	1	LS(1)EAALAFEAAVK	S330	700.35	2	700.347	1398.68	3955200
8139	_LS(ph)EAALAFEAAVK_	QEplus005527	Cyt_R4	0.021162	1	LS(1)EAALAFEAAVK	S330	700.35	2	700.347	1398.68	2263600
8140	_LS(ph)EAALAFEAAVK_	QEplus005605	Mem_R5	0.0221	1	LS(1)EAALAFEAAVK	S330	700.85	2	700.347	1398.68	1706100
8141	_LS(ph)EAALAFEAAVK_	QEplus005607	Cyt_R5	0.0020951	1	LS(1)EAALAFEAAVK	S330	700.35	2	700.347	1398.68	3991900
7427	_LGAS(ph)LANSNRSEEAIQAYHR_	QEplus005605	Mem_R5	0.045229	1	LGAS(0.333)LANS(0.333)NRS(0.333)EEAIQAYHR	S500	1134.53	2	1134.03	2266.05	1173700
7421	_LGASLANS(ph)NRSEEAIQAYHR_	QEplus005425	Mem_R1	2.3291e-19	1	LGASLANS(0.5)NRS(0.5)EEAIQAYHR	S504	756.36	3	756.357	2266.05	5314500
7426	_LGASLANS(ph)NRSEEAIQAYHR_	QEplus005605	Mem_R5	4.7069e-14	1	LGASLANS(0.5)NRS(0.5)EEAIQAYHR	S504	756.36	3	756.357	2266.05	10594000
7422	_LGASLANSNRS(ph)EEAIQAYHR_	QEplus005427	Cyt_R1	9.3113e-34	1	LGASLANS(0.004)NRS(0.996)EEAIQAYHR	S507	756.36	3	756.357	2266.05	15738000
7423	_LGASLANSNRS(ph)EEAIQAYHR_	QEplus005525	Mem_R4	6.5307e-34	1	LGASLANS(0.004)NRS(0.996)EEAIQAYHR	S507	756.69	3	756.357	2266.05	22212000
7424	_LGASLANSNRS(ph)EEAIQAYHR_	QEplus005525	Mem_R4	9.8751e-05	1	LGAS(0.114)LANS(0.136)NRS(0.749)EEAIQAYHR	S507	1135.03	2	1134.03	2266.05	2441000
7425	_LGASLANSNRS(ph)EEAIQAYHR_	QEplus005527	Cyt_R4	2.9666e-08	1	LGASLANS(0.209)NRS(0.791)EEAIQAYHR	S507	756.36	3	756.357	2266.05	2096200
7428	_LGASLANSNRS(ph)EEAIQAYHR_	QEplus005607	Cyt_R5	2.8513e-34	1	LGASLANS(0.001)NRS(0.999)EEAIQAYHR	S507	756.36	3	756.357	2266.05	18182000
7429	_LGASLANSNRS(ph)EEAIQAYHR_	QEplus005607	Cyt_R5	0.0063321	1	LGAS(0.061)LANS(0.061)NRS(0.878)EEAIQAYHR	S507	1134.53	2	1134.03	2266.05	2900600
12080	_S(ph)EEAIQAYHR_	QEplus005425	Mem_R1	0.0010748	1	S(1)EEAIQAYHR	S507	642.28	2	642.274	1282.53	1002100
12081	_S(ph)EEAIQAYHR_	QEplus005427	Cyt_R1	7.6885e-07	1	S(1)EEAIQAYHR	S507	642.27	2	642.274	1282.53	3611000
12082	_S(ph)EEAIQAYHR_	QEplus005525	Mem_R4	1.1895e-05	1	S(1)EEAIQAYHR	S507	642.27	2	642.274	1282.53	2446300
12083	_S(ph)EEAIQAYHR_	QEplus005527	Cyt_R4	0.00012249	1	S(1)EEAIQAYHR	S507	642.27	2	642.274	1282.53	1291900
12084	_S(ph)EEAIQAYHR_	QEplus005605	Mem_R5	0.0003156	1	S(1)EEAIQAYHR	S507	642.27	2	642.274	1282.53	1434300
12085	_S(ph)EEAIQAYHR_	QEplus005607	Cyt_R5	2.2645e-06	1	S(1)EEAIQAYHR	S507	642.28	2	642.274	1282.53	2717100
12583	_S(ph)KEGVNEQEQQPWTDQFEK_	QEplus005425	Mem_R1	6.0629e-06	1	S(1)KEGVNEQEQQPWTDQFEK	S507	796.68	3	796.344	2386.01	9364500
12584	_S(ph)KEGVNEQEQQPWTDQFEK_	QEplus005425	Mem_R1	4.6275e-24	1	S(1)KEGVNEQEQQPWTDQFEK	S507	1195.02	2	1194.01	2386.01	1949200
12585	_S(ph)KEGVNEQEQQPWTDQFEK_	QEplus005525	Mem_R4	9.3727e-10	1	S(1)KEGVNEQEQQPWTDQFEK	S507	796.68	3	796.344	2386.01	86926000
12586	_S(ph)KEGVNEQEQQPWTDQFEK_	QEplus005525	Mem_R4	2.8541e-54	1	S(1)KEGVNEQEQQPWTDQFEK	S507	1194.52	2	1194.01	2386.01	27635000
12587	_S(ph)KEGVNEQEQQPWTDQFEK_	QEplus005527	Cyt_R4	0.014399	1	S(1)KEGVNEQEQQPWTDQFEK	S507	796.68	3	796.344	2386.01	3022600
12588	_S(ph)KEGVNEQEQQPWTDQFEK_	QEplus005527	Cyt_R4	7.3682e-07	1	S(1)KEGVNEQEQQPWTDQFEK	S507	1194.51	2	1194.01	2386.01	997540
12589	_S(ph)KEGVNEQEQQPWTDQFEK_	QEplus005605	Mem_R5	8.5527e-10	1	S(1)KEGVNEQEQQPWTDQFEK	S507	796.68	3	796.344	2386.01	35212000
12590	_S(ph)KEGVNEQEQQPWTDQFEK_	QEplus005605	Mem_R5	1.3387e-96	1	S(1)KEGVNEQEQQPWTDQFEK	S507	1194.52	2	1194.01	2386.01	10077000
12591	_S(ph)KEGVNEQEQQPWTDQFEK_	QEplus005607	Cyt_R5	1.8503e-07	1	S(1)KEGVNEQEQQPWTDQFEK	S507	797.01	3	796.344	2386.01	7365200
12592	_S(ph)KEGVNEQEQQPWTDQFEK_	QEplus005607	Cyt_R5	4.631e-24	1	S(1)KEGVNEQEQQPWTDQFEK	S507	1194.01	2	1194.01	2386.01	2160500
12611	_S(ph)KEGVNEQEQQPWTDQFEKLEK_	QEplus005425	Mem_R1	1.9176e-12	1	S(1)KEGVNEQEQQPWTDQFEKLEK	S507	920.09	3	919.752	2756.23	21277000
12612	_S(ph)KEGVNEQEQQPWTDQFEKLEK_	QEplus005425	Mem_R1	0.013125	1	S(0.999)KEGVNEQEQQPWT(0.001)DQFEKLEK	S507	1379.63	2	1379.12	2756.23	813150
12613	_S(ph)KEGVNEQEQQPWTDQFEKLEK_	QEplus005427	Cyt_R1	1.194e-05	1	S(1)KEGVNEQEQQPWTDQFEKLEK	S507	920.08	3	919.752	2756.23	2679300
12614	_S(ph)KEGVNEQEQQPWTDQFEKLEK_	QEplus005525	Mem_R4	2.8995e-12	1	S(1)KEGVNEQEQQPWTDQFEKLEK	S507	920.09	3	919.752	2756.23	23208000
12615	_S(ph)KEGVNEQEQQPWTDQFEKLEK_	QEplus005605	Mem_R5	1.9025e-05	1	S(1)KEGVNEQEQQPWTDQFEKLEK	S507	920.08	3	919.752	2756.23	3584900
12813	_S(ph)LQFNQK_	QEplus005425	Mem_R1	0.0095167	1	S(1)LQFNQK	S507	472.72	2	472.716	943.416	1927200
12814	_S(ph)LQFNQK_	QEplus005525	Mem_R4	0.011334	1	S(1)LQFNQK	S507	472.71	2	472.716	943.416	5321200
642	_ALQLKPS(ph)FVR_	QEplus005525	Mem_R4	0.00071157	1	ALQLKPS(1)FVR	S523	619.84	2	619.836	1237.66	4757800
643	_ALQLKPS(ph)FVR_	QEplus005605	Mem_R5	0.00017665	1	ALQLKPS(1)FVR	S523	619.84	2	619.836	1237.66	2505400
644	_ALQLKPS(ph)FVR_	QEplus005607	Cyt_R5	0.00061271	1	ALQLKPS(1)FVR	S523	620.57	2	619.836	1237.66	2861000
2828	_EAAGY(ph)LLSVLSMHEVNTNNK_	QEplus005525	Mem_R4	6.9911e-08	1	EAAGY(0.972)LLS(0.028)VLSMHEVNTNNK	Y547	757.36	3	757.356	2269.05	3558500
2829	_EAAGYLLSVLS(ph)MHEVNTNNK_	QEplus005525	Mem_R4	7.9609e-13	1	EAAGYLLS(0.002)VLS(0.998)MHEVNTNNK	S553	1135.54	2	1135.53	2269.05
4400	_GDVGS(ph)LLNTYNDTVIETLK_	QEplus005525	Mem_R4	0.00018905	1	GDVGS(1)LLNTYNDTVIETLK	S568	1066.51	2	1066.51	2131.01	775570
4401	_GDVGS(ph)LLNTYNDTVIETLK_	QEplus005605	Mem_R5	0.00070904	1	GDVGS(0.999)LLNT(0.001)YNDTVIETLK	S568	1066.51	2	1066.51	2131.01	515110
4412	_GDVGS(ph)LLNTYNDTVIETLKR_	QEplus005525	Mem_R4	7.2954e-06	1	GDVGS(0.999)LLNT(0.001)YNDTVIETLKR	S568	763.38	3	763.377	2287.11	1602600
4413	_GDVGS(ph)LLNTYNDTVIETLKR_	QEplus005525	Mem_R4	5.3216e-08	1	GDVGS(1)LLNTYNDTVIETLKR	S568	1145.06	2	1144.56	2287.11	913850
6477	_KGDVGS(ph)LLNTYNDTVIETLKR_	QEplus005525	Mem_R4	1.1048e-05	1	KGDVGS(0.999)LLNT(0.001)YNDTVIETLKR	S568	806.41	3	806.076	2415.2	3928700
6478	_KGDVGS(ph)LLNTYNDTVIETLKR_	QEplus005605	Mem_R5	0.0039233	1	KGDVGS(0.759)LLNT(0.116)Y(0.124)NDT(0.001)VIETLKR	S568	806.08	3	806.076	2415.2	1292800
4012	_FKGEFS(ph)FR_	QEplus005525	Mem_R4	0.00046977	1	FKGEFS(1)FR	S611	549.24	2	549.244	1096.47	12440000
4013	_FKGEFS(ph)FR_	QEplus005605	Mem_R5	0.028269	1	FKGEFS(1)FR	S611	549.24	2	549.244	1096.47	4321000
4014	_FKGEFS(ph)FR_	QEplus005607	Cyt_R5	0.023698	1	FKGEFS(1)FR	S611	549.24	2	549.244	1096.47	4606200
